# Supplementary material for: Genetic diversity analysis of Korean peanut germplasm using 48 K SNPs ‘Axiom_Arachis’ Array and its application for cultivar differentiation
Source: Sci Rep. 2021 Aug 17;11:16630. doi: 10.1038/s41598-021-96074-4 (PMC8371136; doi:10.1038/s41598-021-96074-4)
Supplement: Supplementary file 3 — Supplementary Tables. [file 41598_2021_96074_MOESM3_ESM.xlsx]

## Sheet: Table S1
Table S1. List of 96 Korean Set Genotypes Used for Axiom_Arachis array Genotyping
S.No	Sample ID	Genotype Name	IT/PI/K number	Species	Subspecies	Variety	Type	Origin /Country released	Phylogenetic tree clusters	Structure K=2
1	1	Saedeul	IT 172555	Arachis hypogaea	fastigiata	vulgaris	domestic	Korea	C I	G1
2	2	Daekwang	IT 172557	Arachis hypogaea	fastigiata	vulgaris	domestic	Korea	C I	G1
3	3	Namkwang	-	Arachis hypogaea	hypogaea	hypogaea	domestic	Korea	C I	G1
4	4	Daewon	IT 172812	Arachis hypogaea	hypogaea	hypogaea	domestic	Korea	C I	G1
5	5	Sinnamkwang	IT 185464	Arachis hypogaea	hypogaea	hypogaea	domestic	Korea	C I	G1
6	6	Wangddangkong	IT 214792	Arachis hypogaea	hypogaea	hypogaea	domestic	Korea	C I	G1
7	7	Daepung	IT 214793	Arachis hypogaea	hypogaea	hypogaea	domestic	Korea	C II a	G1
8	8	Sindaekwang	IT 214794	Arachis hypogaea	fastigiata	vulgaris	domestic	Korea	C I	G1
9	9	Sinkwang	IT 191604	Arachis hypogaea	fastigiata	vulgaris	domestic	Korea	C I	G1
10	10	Jokwang	IT 214796	Arachis hypogaea	fastigiata	vulgaris	domestic	Korea	C II a	G1
11	11	Kipung	IT 196356	Arachis hypogaea	fastigiata	vulgaris	domestic	Korea	C I	G1
12	12	Daecheong	IT 214798	Arachis hypogaea	fastigiata	fastagiata	domestic	Korea	C I	G2
13	13	Palkwang	IT 214799	Arachis hypogaea	hypogaea	hypogaea	domestic	Korea	C II b	G1
14	14	Mikwang	IT 212202	Arachis hypogaea	fastigiata	vulgaris	domestic	Korea	C I	G1
15	15	Joan	IT 214800	Arachis hypogaea	fastigiata	vulgaris	domestic	Korea	C I	G1
16	16	Sekwang	IT 212203	Arachis hypogaea	hypogaea	hypogaea	domestic	Korea	C I	G1
17	17	Hokwang	IT 214802	Arachis hypogaea	hypogaea	hypogaea	domestic	Korea	C I	G1
18	18	Daeyang	IT 214803	Arachis hypogaea	fastigiata	vulgaris	domestic	Korea	C I	G1
19	19	Daesin	IT 212204	Arachis hypogaea	fastigiata	vulgaris	domestic	Korea	C I	G1
20	20	Bowon	IT 214805	Arachis hypogaea	fastigiata	vulgaris	domestic	Korea	C II a	G1
21	21	Dakwang	IT 172557	Arachis hypogaea	fastigiata	vulgaris	domestic	Korea	C I	G1
22	22	Pungkwang	IT 214806	Arachis hypogaea	fastigiata	vulgaris	domestic	Korea	C I	G2
23	23	Akwang	IT 213162	Arachis hypogaea	fastigiata	vulgaris	domestic	Korea	C I	G1
24	24	Daemyung	IT 214781	Arachis hypogaea	fastigiata	vulgaris	domestic	Korea	C I	G1
25	25	Kokwang	IT 213164	Arachis hypogaea	fastigiata	vulgaris	domestic	Korea	C I	G1
26	26	Jakwang	IT 213159	Arachis hypogaea	fastigiata	vulgaris	domestic	Korea	C II a	G1
27	27	Baekjung	IT 213160	Arachis hypogaea	fastigiata	vulgaris	domestic	Korea	C I	G1
28	28	Danuri	IT 214787	Arachis hypogaea	fastigiata	vulgaris	domestic	Korea	C I	G1
29	29	Baekseon	IT 214789	Arachis hypogaea	fastigiata	vulgaris	domestic	Korea	C I	G1
30	30	Sangpyeong	IT 221532	Arachis hypogaea	hypogaea	hypogaea	domestic	Korea	C II b	G1
31	31	Baekan	IT 221533	Arachis hypogaea	fastigiata	vulgaris	domestic	Korea	C I	G1
32	32	Jopyeong	IT 221534	Arachis hypogaea	hypogaea	hypogaea	domestic	Korea	C I	G1
33	33	Charmwon	IT 221535	Arachis hypogaea	fastigiata	vulgaris	domestic	Korea	C II a	G1
34	34	Charmpyeong	IT 229433	Arachis hypogaea	hypogaea	hypogaea	domestic	Korea	C II b	G1
35	35	Pungsan	-	Arachis hypogaea	hypogaea	hypogaea	domestic	Korea	C II b	G1
36	36	Seonan	IT 229434	Arachis hypogaea	hypogaea	hypogaea	domestic	Korea	C I	G2
37	37	Pungan	IT 229435	Arachis hypogaea	hypogaea	hypogaea	domestic	Korea	C II b	G1
38	38	Ilpyeong	-	Arachis hypogaea	hypogaea	hypogaea	domestic	Korea	C II b	G1
39	39	Yeonpung	-	Arachis hypogaea	hypogaea	hypogaea	domestic	Korea	C II b	G1
40	40	Boreom1	-	Arachis hypogaea	fastigiata	vulgaris	domestic	Korea	C I	G1
41	41	Sangan	-	Arachis hypogaea	fastigiata	vulgaris	domestic	Korea	C II b	G1
42	42	Jaseon	-	Arachis hypogaea	fastigiata	vulgaris	domestic	Korea	C I	G1
43	43	Sinpalkwang	-	Arachis hypogaea	hypogaea	hypogaea	domestic	Korea	C II b	G1
44	44	Ami	IT 310161	Arachis hypogaea	fastigiata	vulgaris	domestic	Korea	C II b	G1
45	45	Hwaseon	-	Arachis hypogaea	fastigiata	vulgaris	domestic	Korea	C II b	G1
46	46	Danwon	IT 310160	Arachis hypogaea	fastigiata	vulgaris	domestic	Korea	C II b	G2
47	47	K-Ol	IT 310159	Arachis hypogaea	fastigiata	vulgaris	domestic	Korea	C II a	G2
48	48	Daan	-	Arachis hypogaea	fastigiata	vulgaris	domestic	Korea	C I	G1
49	49	Heuksaeng	IT 310158	Arachis hypogaea	hypogaea	hypogaea	domestic	Korea	C II a	G1
50	50	Ahwon	IT 304334	Arachis hypogaea	hypogaea	hypogaea	domestic	Korea	C II b	G1
51	51	Tamsil	-	Arachis hypogaea	hypogaea	hypogaea	domestic	Korea	C II b	G1
52	52	Sewon	-	Arachis hypogaea	fastigiata	vulgaris	domestic	Korea	C II b	G1
53	53	HaeOl	-	Arachis hypogaea	hypogaea	hypogaea	domestic	Korea	C II b	G1
54	54	YG414-4	-	Arachis hypogaea	hypogaea	hypogaea	domestic	Korea	C I	G1
55	55	YG428-3	-	Arachis hypogaea	hypogaea	hypogaea	domestic	Korea	C II b	G1
56	56	YG433-20	-	Arachis hypogaea	hypogaea	hypogaea	domestic	Korea	C II b	G2
57	57	SP9614-25	-	Arachis hypogaea	fastigiata	vulgaris	domestic	Korea	C I	G2
58	61	Milyang78	-	Arachis hypogaea	hypogaea	hypogaea	domestic	Korea	C II b	G1
59	62	Milyang79	-	Arachis hypogaea	fastigiata	vulgaris	domestic	Korea	C II a	G1
60	63	Milyang82	-	Arachis hypogaea	hypogaea	hypogaea	domestic	Korea	C II b	G2
61	65	Heukhwasaeng	-	Arachis hypogaea	fastigiata	vulgaris	oversea	China	C II a	G1
62	66	Gochang.Coll.	-	Arachis hypogaea	fastigiata	vulgaris	domestic	Korea	C II a	G1
63	67	Udo.Coll.	-	Arachis hypogaea	hypogaea	hypogaea	domestic	Korea	C II a	G1
64	68	Milyang75	-	Arachis hypogaea	fastigiata	vulgaris	domestic	Korea	C II b	G1
65	69	Milyang90	-	Arachis hypogaea	hypogaea	hypogaea	domestic	Korea	C I	G1
66	70	F435-5	-	Arachis hypogaea	fastigiata	vulgaris	oversea	USA	C II a	G1
67	71	Milyang69	-	Arachis hypogaea	hypogaea	hypogaea	domestic	Korea	C II a	G1
68	72	Milyang70	-	Arachis hypogaea	fastigiata	vulgaris	domestic	Korea	C II b	G2
69	74	Milyang72	-	Arachis hypogaea	fastigiata	vulgaris	domestic	Korea	C II a	G1
70	75	Florigiant	IT 101178	Arachis hypogaea	fastigiata	vulgaris	oversea	USA	C I	G1
71	76	Olddangkong	IT 110224	Arachis hypogaea	hypogaea	hypogaea	domestic	Korea	C II a	G2
72	77	Geunsan.Coll.	IT 207978	Arachis hypogaea	hypogaea	hypogaea	domestic	Korea	C I	G1
73	78	Ganghwa.Coll.	IT 209224	Arachis hypogaea	fastigiata	vulgaris	domestic	Korea	C I	G1
74	80	Spancross	IT 172648	Arachis hypogaea	fastigiata	vulgaris	oversea	USA	C II a	G1
75	81	Florunner	IT 271350	Arachis hypogaea	hypogaea	hypogaea	oversea	USA	C II a	G1
76	82	Toalson	IT 172642	Arachis hypogaea	fastigiata	vulgaris	oversea	USA	C II a	G1
77	83	I-Chung Do-Hwa-Sung	PI 461446	Arachis hypogaea	hypogaea	hypogaea	oversea	China	C I	G1
78	84	Sing-Shan Zhi Hwa-Sung	PI 461454	Arachis hypogaea	hypogaea	hypogaea	oversea	China	C I	G1
79	85	Twung-Chung Mu-Zhu-Vun	PI 461456	Arachis hypogaea	hypogaea	hypogaea	oversea	China	C I	G1
80	86	75(2)-3-21	PI 478854	Arachis hypogaea	hypogaea	hypogaea	oversea	Taiwan	C II a	G1
81	87	NC17	IT 030989	Arachis hypogaea	hypogaea	hypogaea	oversea	USA	C I	G1
82	88	Tifton 8	K000280	Arachis hypogaea	hypogaea	hypogaea	oversea	USA	C I	G1
83	89	Goesan.Coll.	K171634	Arachis hypogaea	fastigiata	fastagiata	domestic	Korea	C I	G2
84	90	Starr	IT 101159	Arachis hypogaea	fastigiata	vulgaris	oversea	USA	C II a	G2
85	91	Tifrun	PI 635014	Arachis hypogaea	hypogaea	hypogaea	oversea	USA	C I	G1	PI number -Revised
86	92	ICGV 93370	K189005	Arachis hypogaea	fastigiata	vulgaris	oversea	India	C II a	G1
87	93	ICGV 86155	K189009	Arachis hypogaea	fastigiata	vulgaris	oversea	India	C II a	G1
88	94	ICGV 87121	K189021	Arachis hypogaea	hypogaea	hypogaea	oversea	India	C II a	G1
89	95	ICGV 86590	IT 181818	Arachis hypogaea	fastigiata	vulgaris	oversea	India	C II a	G1
90	96	ICGV 86868	K206222	Arachis hypogaea	hypogaea	hypogaea	oversea	India	C II a	G1
91	97	ICGV 03196	K177813	Arachis hypogaea	fastigiata	fastagiata	oversea	India	C II a	G1
92	98	ICGV 88357	IT 181793	Arachis hypogaea	hypogaea	hypogaea	oversea	India	C II b	G1
93	99	F435-2	-	Arachis hypogaea	fastigiata	vulgaris	oversea	USA	C II a	G1	Origin info -Revised
94	100	Hua yu 22	IT 271359	Arachis hypogaea	hypogaea	hypogaea	oversea	China	C II a	G2
95	101	PI339960	IT 184927	Arachis hypogaea	fastigiata	vulgaris	oversea	Argentina	C II a	G2
96	102	Valencia Bassanga	IT 185110	Arachis hypogaea	fastigiata	vulgaris	oversea	Zimbabwe	C II a	G2

## Sheet: Table S2
Table S2. Deatial Information of Merge Set Genotypes Used for Study
S.No	Genotype Name	Species	Subspecies	Variety	Origin / Country released	Phylogentics tree clusters	Structure K=2
1	Saedeul	Arachis hypogaea	fastigiata	vulgaris	Korea	C I	G1
2	Daekwang	Arachis hypogaea	fastigiata	vulgaris	Korea	C I	G1
3	Namkwang	Arachis hypogaea	hypogaea	hypogaea	Korea	C I	G1
4	Daewon	Arachis hypogaea	hypogaea	hypogaea	Korea	C I	G1
5	Sinnamkwang	Arachis hypogaea	hypogaea	hypogaea	Korea	C I	G1
6	Wangddangkong	Arachis hypogaea	hypogaea	hypogaea	Korea	C I	G2
7	Daepung	Arachis hypogaea	hypogaea	hypogaea	Korea	C I	G2
8	Sindaekwang	Arachis hypogaea	fastigiata	vulgaris	Korea	C I	G1
9	Sinkwang	Arachis hypogaea	fastigiata	vulgaris	Korea	C I	G2
10	Jokwang	Arachis hypogaea	fastigiata	vulgaris	Korea	C I	G1
11	Kipung	Arachis hypogaea	fastigiata	vulgaris	Korea	C I	G1
12	Daecheong	Arachis hypogaea	fastigiata	fastagiata	Korea	C I	G1
13	Palkwang	Arachis hypogaea	hypogaea	hypogaea	Korea	C I	G1
14	Mikwang	Arachis hypogaea	fastigiata	vulgaris	Korea	C I	G2
15	Joan	Arachis hypogaea	fastigiata	vulgaris	Korea	C I	G1
16	Sekwang	Arachis hypogaea	hypogaea	hypogaea	Korea	C I	G2
17	Hokwang	Arachis hypogaea	hypogaea	hypogaea	Korea	C I	G1
18	Daeyang	Arachis hypogaea	fastigiata	vulgaris	Korea	C I	G2
19	Daesin	Arachis hypogaea	fastigiata	vulgaris	Korea	C I	G2
20	Bowon	Arachis hypogaea	fastigiata	vulgaris	Korea	C I	G1
21	Dakwang	Arachis hypogaea	fastigiata	vulgaris	Korea	C I	G2
22	Pungkwang	Arachis hypogaea	fastigiata	vulgaris	Korea	C I	G1
23	Akwang	Arachis hypogaea	fastigiata	vulgaris	Korea	C I	G2
24	Daemyung	Arachis hypogaea	fastigiata	vulgaris	Korea	C I	G1
25	Kokwang	Arachis hypogaea	fastigiata	vulgaris	Korea	C I	G2
26	Jakwang	Arachis hypogaea	fastigiata	vulgaris	Korea	C I	G2
27	Baekjung	Arachis hypogaea	fastigiata	vulgaris	Korea	C I	G2
28	Danuri	Arachis hypogaea	fastigiata	vulgaris	Korea	C I	G2
29	Baekseon	Arachis hypogaea	fastigiata	vulgaris	Korea	C I	G1
30	Sangpyeong	Arachis hypogaea	hypogaea	hypogaea	Korea	C I	G1
31	Baekan	Arachis hypogaea	fastigiata	vulgaris	Korea	C I	G1
32	Jopyeong	Arachis hypogaea	hypogaea	hypogaea	Korea	C I	G1
33	Charmwon	Arachis hypogaea	fastigiata	vulgaris	Korea	C I	G2
34	Charmpyeong	Arachis hypogaea	hypogaea	hypogaea	Korea	C I	G1
35	Pungsan	Arachis hypogaea	hypogaea	hypogaea	Korea	C I	G1
36	Seonan	Arachis hypogaea	hypogaea	hypogaea	Korea	C I	G2
37	Pungan	Arachis hypogaea	hypogaea	hypogaea	Korea	C I	G1
38	Ilpyeong	Arachis hypogaea	hypogaea	hypogaea	Korea	C I	G1
39	Yeonpung	Arachis hypogaea	hypogaea	hypogaea	Korea	C I	G2
40	Boreom1	Arachis hypogaea	fastigiata	vulgaris	Korea	C I	G2
41	Sangan	Arachis hypogaea	fastigiata	vulgaris	Korea	C I	G2
42	Jaseon	Arachis hypogaea	fastigiata	vulgaris	Korea	C I	G2
43	Sinpalkwang	Arachis hypogaea	hypogaea	hypogaea	Korea	C I	G1
44	Ami	Arachis hypogaea	fastigiata	vulgaris	Korea	C I	G1
45	Hwaseon	Arachis hypogaea	fastigiata	vulgaris	Korea	C I	G2
46	Danwon	Arachis hypogaea	fastigiata	vulgaris	Korea	C I	G1
47	K-Ol	Arachis hypogaea	fastigiata	vulgaris	Korea	C I	G1
48	Daan	Arachis hypogaea	fastigiata	vulgaris	Korea	C I	G2
49	Heuksaeng	Arachis hypogaea	hypogaea	hypogaea	Korea	C I	G2
50	Ahwon	Arachis hypogaea	hypogaea	hypogaea	Korea	C I	G1
51	Tamsil	Arachis hypogaea	hypogaea	hypogaea	Korea	C I	G1
52	Sewon	Arachis hypogaea	fastigiata	vulgaris	Korea	C I	G1
53	HaeOl	Arachis hypogaea	hypogaea	hypogaea	Korea	C I	G2
54	YG414-4	Arachis hypogaea	hypogaea	hypogaea	Korea	C I	G1
55	YG428-3	Arachis hypogaea	hypogaea	hypogaea	Korea	C I	G1
56	YG433-20	Arachis hypogaea	hypogaea	hypogaea	Korea	C I	G2
57	SP9614-25	Arachis hypogaea	fastigiata	vulgaris	Korea	C I	G2
58	Milyang78	Arachis hypogaea	hypogaea	hypogaea	Korea	C I	G1
59	Milyang79	Arachis hypogaea	fastigiata	vulgaris	Korea	C I	G2
60	Milyang82	Arachis hypogaea	hypogaea	hypogaea	Korea	C I	G1
61	Heukhwasaeng	Arachis hypogaea	fastigiata	vulgaris	China	C I	G2
62	Gochang.Coll.	Arachis hypogaea	fastigiata	vulgaris	Korea	C I	G2
63	Udo.Coll.	Arachis hypogaea	hypogaea	hypogaea	Korea	C I	G1
64	Milyang75	Arachis hypogaea	fastigiata	vulgaris	Korea	C I	G1
65	Milyang90	Arachis hypogaea	hypogaea	hypogaea	Korea	C I	G1
66	F435-5	Arachis hypogaea	fastigiata	vulgaris	USA	C I	G1
67	Milyang69	Arachis hypogaea	hypogaea	hypogaea	Korea	C I	G1
68	Milyang70	Arachis hypogaea	fastigiata	vulgaris	Korea	C I	G2
69	Milyang72	Arachis hypogaea	fastigiata	vulgaris	Korea	C I	G1
70	Florigiant	Arachis hypogaea	fastigiata	vulgaris	USA	C I	G1
71	Olddangkong	Arachis hypogaea	hypogaea	hypogaea	Korea	C I	G1
72	Geunsan.Coll.	Arachis hypogaea	hypogaea	hypogaea	Korea	C I	G1
73	Ganghwa.Coll.	Arachis hypogaea	fastigiata	vulgaris	Korea	C I	G1
74	Spancross	Arachis hypogaea	fastigiata	vulgaris	USA	C I	G2
75	Florunner	Arachis hypogaea	hypogaea	hypogaea	USA	C I	G1
76	Toalson	Arachis hypogaea	fastigiata	vulgaris	USA	C I	G2
77	I-Chung Do-Hwa-Sung	Arachis hypogaea	hypogaea	hypogaea	China	C I	G2
78	Sing-Shan Zhi Hwa-Sung	Arachis hypogaea	hypogaea	hypogaea	China	C I	G1
79	Twung-Chung Mu-Zhu-Vun	Arachis hypogaea	hypogaea	hypogaea	China	C I	G2
80	75(2)-3-21	Arachis hypogaea	hypogaea	hypogaea	Taiwan	C I	G2
81	NC17	Arachis hypogaea	hypogaea	hypogaea	USA	C I	G2
82	Tifton 8	Arachis hypogaea	hypogaea	hypogaea	USA	C I	G1
83	Goesan.Coll.	Arachis hypogaea	fastigiata	fastagiata	Korea	C I	G1
84	Starr	Arachis hypogaea	fastigiata	vulgaris	USA	C I	G2
85	Tifrun	Arachis hypogaea	hypogaea	hypogaea	USA	C I	G2
86	ICGV93370	Arachis hypogaea	fastigiata	vulgaris	India	C I	G1
87	ICGV 86155	Arachis hypogaea	fastigiata	vulgaris	India	C I	G1
88	ICGV 87121	Arachis hypogaea	hypogaea	hypogaea	India	C I	G2
89	ICGV 86590	Arachis hypogaea	fastigiata	vulgaris	India	C I	G2
90	ICGV 86868	Arachis hypogaea	hypogaea	hypogaea	India	C I	G2
91	ICGV03196	Arachis hypogaea	fastigiata	fastagiata	India	C I	G2
92	ICGV 88357	Arachis hypogaea	hypogaea	hypogaea	India	C I	G2
93	F435-2	Arachis hypogaea	hypogaea	hypogaea	USA	C I	G2
94	Hua yu 22	Arachis hypogaea	hypogaea	hypogaea	China	C I	G2
95	PI339960	Arachis hypogaea	fastigiata	vulgaris	Argentina	C I	G2
96	Valencia Bassanga	Arachis hypogaea	fastigiata	vulgaris	Zimbabwe	C I	G2
97	Bailey	Arachis hypogaea	hypogaea	hypogaea	USA	C II b	G1
98	Florida_Fancy	Arachis hypogaea	hypogaea	hypogaea	USA	C II b	G1
99	Jupiter	Arachis hypogaea	hypogaea	hypogaea	USA	C II b	G1
100	PI152146	Arachis hypogaea	fastigiata	fastigiata	Uruguay	C II a	G1
101	PI155107	Arachis hypogaea	fastigiata	vulgaris	Uruguay	C II a	G1
102	PI157542	Arachis hypogaea	fastigiata	vulgaris	China	C II b	G1
103	PI158854	Arachis hypogaea	fastigiata	fastigiata	China	C II b	G1
104	PI159786	Arachis hypogaea	hypogaea	hypogaea	Senegal	C II b	G1
105	PI162655	Arachis hypogaea	hypogaea	hypogaea	Uruguay	C II a	G1
106	PI162857	Arachis hypogaea	hypogaea	hypogaea	Sudan	C II b	G1
107	PI196622	Arachis hypogaea	hypogaea	hypogaea	Cote D'Ivoire	C II b	G1
108	PI196635	Arachis hypogaea	hypogaea	hypogaea	Madagascar	C II b	G1
109	PI200441	Arachis hypogaea	fastigiata	fastigiata	Japan	C II a	G1
110	PI240560	Arachis hypogaea	hypogaea	hypogaea	South Africa	C II a	G1
111	PI259617	Arachis hypogaea	fastigiata	fastigiata	Cuba	C II a	G1
112	PI259658	Arachis hypogaea	hypogaea	hypogaea	Cuba	C II b	G1
113	PI259836	Arachis hypogaea	fastigiata	fastigiata	Malawi	C II a	G1
114	PI259851	Arachis hypogaea	hypogaea	hypogaea	Malawi	C II b	G1
115	PI262038	Arachis hypogaea	fastigiata	fastigiata	Brazil	C II a	G1
116	PI268586	Arachis hypogaea	hypogaea	hypogaea	Zambia	C II a	G1
117	PI268696	Arachis hypogaea	hypogaea	hypogaea	South Africa	C II a	G1
118	PI268755	Arachis hypogaea	hypogaea	hypogaea	Zambia	C II a	G1
119	PI268806	Arachis hypogaea	hypogaea	hypogaea	Zambia	C II a	G1
120	PI268868	Arachis hypogaea	hypogaea	hypogaea	Sudan	C II b	G1
121	PI268996	Arachis hypogaea	hypogaea	hypogaea	Zambia	C II b	G1
122	PI270786	Arachis hypogaea	hypogaea	hypogaea	Zambia	C II a	G2
123	PI270905	Arachis hypogaea	hypogaea	hypogaea	Zambia	C II b	G1
124	PI270907	Arachis hypogaea	hypogaea	hypogaea	Zambia	C II b	G1
125	PI270998	Arachis hypogaea	fastigiata	vulgaris	Zambia	C II a	G1
126	PI271019	Arachis hypogaea	fastigiata	vulgaris	Zambia	C II a	G1
127	PI274193	Arachis hypogaea	hypogaea	hypogaea	Bolivia	C II b	G1
128	PI288146	Arachis hypogaea	fastigiata	vulgaris	India	C II a	G1
129	PI288210	Arachis hypogaea	fastigiata	vulgaris	India	C II b	G1
130	PI290536	Arachis hypogaea	hypogaea	hypogaea	India	C II b	G1
131	PI290560	Arachis hypogaea	fastigiata	vulgaris	India	C II b	G1
132	PI290566	Arachis hypogaea	fastigiata	fastigiata	India	C II b	G1
133	PI290594	Arachis hypogaea	hypogaea	hypogaea	India	C II b	G1
134	PI290620	Arachis hypogaea	fastigiata	fastigiata	Argentina	C II b	G1
135	PI292950	Arachis hypogaea	hypogaea	hypogaea	South Africa	C II b	G1
136	PI295250	Arachis hypogaea	hypogaea	hypogaea	Israel	C II b	G1
137	PI295309	Arachis hypogaea	hypogaea	hypogaea	Israel	C II b	G1
138	PI295730	Arachis hypogaea	fastigiata	fastigiata	India	C II b	G1
139	PI296550	Arachis hypogaea	hypogaea	hypogaea	Israel	C II b	G1
140	PI296558	Arachis hypogaea	hypogaea	hypogaea	Israel	C II b	G1
141	PI298854	Arachis hypogaea	hypogaea	hypogaea	South Africa	C II b	G1
142	PI313129	Arachis hypogaea	fastigiata	fastigiata	China	C II b	G1
143	PI319768	Arachis hypogaea	hypogaea	hypogaea	Israel	C II a	G1
144	PI319770	Arachis hypogaea	fastigiata	vulgaris	Israel	C II a	G1
145	PI323268	Arachis hypogaea	hypogaea	hypogaea	Pakistan	C II b	G1
146	PI325943	Arachis hypogaea	hypogaea	hypogaea	Venezuela	C II a	G1
147	PI331314	Arachis hypogaea	hypogaea	hypogaea	Argentina	C II b	G1
148	PI337293	Arachis hypogaea	hypogaea	hypogaea	Brazil	C II a	G1
149	PI337399	Arachis hypogaea	hypogaea	hypogaea	Morocco	C II a	G1
150	PI337406	Arachis hypogaea	fastigiata	fastigiata	Paraguay	C II a	G2
151	PI338338	Arachis hypogaea	fastigiata	peruviana	Venezuela	C II b	G1
152	PI343384	Arachis hypogaea	hypogaea	hypogaea	Israel	C II b	G1
153	PI343398	Arachis hypogaea	fastigiata	fastigiata	Israel	C II b	G1
154	PI355268	Arachis hypogaea	hypogaea	hypogaea	Mexico	C II b	G1
155	PI355271	Arachis hypogaea	hypogaea	hypogaea	Mexico	C II b	G1
156	PI356004	Arachis hypogaea	fastigiata	fastigiata	Argentina	C II a	G1
157	PI370331	Arachis hypogaea	hypogaea	hypogaea	Israel	C II b	G1
158	PI371521	Arachis hypogaea	hypogaea	hypogaea	Israel	C II b	G1
159	PI372271	Arachis hypogaea	hypogaea	hypogaea	Nigeria	C II b	G1
160	PI372305	Arachis hypogaea	hypogaea	hypogaea	Nigeria	C II b	G1
161	PI399581	Arachis hypogaea	hypogaea	hypogaea	Nigeria	C II b	G1
162	PI403813	Arachis hypogaea	fastigiata	vulgaris	Argentina	C II b	G1
163	PI407667	Arachis hypogaea	fastigiata	vulgaris	Thailand	C II a	G1
164	PI408743	Arachis hypogaea	fastigiata	vulgaris	Brazil	C II a	G1
165	PI433347	Arachis hypogaea	hypogaea	hypogaea	China	C II b	G1
166	PI442768	Arachis hypogaea	hypogaea	hypogaea	Zimbabwe	C II b	G1
167	PI461427	Arachis hypogaea	hypogaea	hypogaea	China	C II a	G1
168	PI461434	Arachis hypogaea	hypogaea	hypogaea	China	C II a	G1
169	PI468271	Arachis hypogaea	hypogaea	hypogaea	Bolivia	C II b	G2
170	PI471952	Arachis hypogaea	hypogaea	hypogaea	Zimbabwe	C II a	G1
171	PI471954	Arachis hypogaea	fastigiata	fastigiata	Zimbabwe	C II a	G1
172	PI475863	Arachis hypogaea	fastigiata	fastigiata	Bolivia	C II a	G1
173	PI475918	Arachis hypogaea	fastigiata	fastigiata	Bolivia	C II a	G1
174	PI475931	Arachis hypogaea	hypogaea	hypogaea	Bolivia	C II b	G2
175	PI476025	Arachis hypogaea	fastigiata	fastigiata	Peru	C II b	G1
176	PI476432	Arachis hypogaea	hypogaea	hypogaea	Nigeria	C II a	G1
177	PI476636	Arachis hypogaea	hypogaea	hypogaea	Nigeria	C II b	G1
178	PI478819	Arachis hypogaea	fastigiata	vulgaris	India	C II a	G2
179	PI478850	Arachis hypogaea	fastigiata	fastigiata	Uganda	C II b	G1
180	PI481795	Arachis hypogaea	hypogaea	hypogaea	Mozambique	C II a	G1
181	PI482120	Arachis hypogaea	hypogaea	hypogaea	Zimbabwe	C II a	G1
182	PI482189	Arachis hypogaea	fastigiata	fastigiata	Zimbabwe	C II a	G1
183	PI493329	Arachis hypogaea	fastigiata	fastigiata	Argentina	C II a	G1
184	PI493356	Arachis hypogaea	fastigiata	fastigiata	Argentina	C II a	G1
185	PI493547	Arachis hypogaea	fastigiata	fastigiata	Argentina	C II a	G1
186	PI493581	Arachis hypogaea	fastigiata	fastigiata	Argentina	C II a	G1
187	PI493631	Arachis hypogaea	fastigiata	fastigiata	Argentina	C II a	G1
188	PI493693	Arachis hypogaea	fastigiata	fastigiata	Argentina	C II a	G1
189	PI493717	Arachis hypogaea	fastigiata	fastigiata	Argentina	C II a	G1
190	PI493729	Arachis hypogaea	fastigiata	fastigiata	Argentina	C II a	G1
191	PI493880	Arachis hypogaea	fastigiata	fastigiata	Argentina	C II a	G1
192	PI494018	Arachis hypogaea	fastigiata	vulgaris	Argentina	C II a	G1
193	PI494034	Arachis hypogaea	fastigiata	vulgaris	Argentina	C II a	G1
194	PI494795	Arachis hypogaea	hypogaea	hypogaea	Zambia	C II b	G1
195	PI496401	Arachis hypogaea	hypogaea	hypogaea	Burkina Faso	C II b	G1
196	PI496448	Arachis hypogaea	hypogaea	hypogaea	Burkina Faso	C II b	G1
197	PI497318	Arachis hypogaea	hypogaea	hypogaea	Bolivia	C II b	G1
198	PI497395	Arachis hypogaea	hypogaea	hypogaea	Bolivia	C II b	G1
199	PI497517	Arachis hypogaea	fastigiata	fastigiata	Brazil	C II a	G2
200	PI497639	Arachis hypogaea	fastigiata	fastigiata	Ecuador	C II b	G2
201	PI502040	Arachis hypogaea	fastigiata	fastigiata	Peru	C II b	G2
202	PI502111	Arachis hypogaea	fastigiata	peruviana	Peru	C II b	G2
203	PI502120	Arachis hypogaea	fastigiata	peruviana	Peru	C II b	G1
204	PI504614	Arachis hypogaea	hypogaea	hypogaea	Colombia	C II a	G1
205	RedRiver	Arachis hypogaea	hypogaea	hypogaea	USA	C II b	G1
206	TN06	Arachis hypogaea	fastigiata	vulgaris	USA	C II a	G1
207	Tamrun_OL11	Arachis hypogaea	hypogaea	hypogaea	USA	C II b	G1

## Sheet: Table S3
Table S3. Distribution of SNPs identified for Axiom Arachis SNP array development
SNP_id	BestProbeset	Chromosome	Chromosome Start	Strand	SNP sequence information	cust_reference
Affx-290057453	1	scaffold_243	118874	+	TCAGGAAGCTTGGCCATGATTGAAGAAAGAGAGAA[A/G]GAAAAAAAGAAAGAAAGAAAGAAAGAAAGATGGGA	Tifrunner
Affx-290033941	1	scaffold_2164	30211	+	GGAAAGAAAAAGAAAGAGAGAGAGAGAGAGAGAGA[G/T]AGAGAGGGAAAAGAGAGAAGAAAGGAAGGAAAGAG	Tifrunner
Affx-152074150	1	Aradu.A01	230496	+	AGAATCTCAAAACATCAAAGATCAAAGTCATTTTC[A/G]CAGAGCGAGTTTCATTCGATGACAATGGGAAGGCC	A. duranensis
Affx-152062069	1	Aradu.A01	231463	+	ACTGTTAAGTGCTTGTGTAGCATATTTTTAAGAAT[C/T]GGAACATCCAATGACTTTTTGATGGAGCCGAGAAC	A. duranensis
Affx-152079882	1	Aradu.A01	280183	+	CGGTCGAGCGCTTCAAGTTGATGAACACTAAGAGT[C/T]GCTGCACAGAACTCGTCAAAATCCATCCTTCTAAA	A. duranensis
Affx-152046720	1	Aradu.A01	328589	+	TTGGGACTTGCAAAGGGACTACTCGAACCACTCCT[A/G]CCGGAGTGGCTTAAGCAATAGTTTTCTTGAGATCT	A. duranensis
Affx-152068789	1	Aradu.A01	342201	+	TCAATATCAAGATTACTCACGTCCACCTCAATTTT[C/T]GAAGGAATGTGCTCTGATGGACAGAGATATTTTAC	A. duranensis
Affx-152076251	1	Aradu.A01	405426	+	TATATAGCTCCAGAAGTATTGCTGAAGCAAGAGTA[C/T]GATGGCAAGGTAGTATTTAGTTTCACAGTTTTGTT	A. duranensis
Affx-152071568	1	Aradu.A01	413869	+	CGATCCAACTCTCTCGCGTATTGTTTCATTTCTTC[G/T]ACCAGAGGAGTCAACGCATCTAAGGTCTCCTTCTT	A. duranensis
Affx-152036734	1	Aradu.A01	463535	+	GTGCCAAATCTAGGATATGCAACCCTTGAAGTAAC[A/C]AGAATCTTGTAATCTGATGATGTTTGTATTTTGAA	A. duranensis
Affx-152071080	1	Aradu.A01	511520	+	GAAAGACCTACATGTTCAGGATCTCAAATATGGGG[C/T]TATCAACATCAATTAACTTCAGAATTCAGGGTCAT	A. duranensis
Affx-152026896	1	Aradu.A01	567530	+	CAATGTTGTTTGGGCCCAACTTCATATCCACCAAG[A/C]TCTACCAACACTGCTCCACTGAGGTAAATGTCACC	A. duranensis
Affx-152069848	1	Aradu.A01	638389	+	CCATCAGCTGAAGGGACATCAAATTGTTCACAGGC[A/G]TAAAATTCAGACAATTCATTCCATGACTGGCTATC	A. duranensis
Affx-152078209	1	Aradu.A01	646186	+	GAGAGAACTGGGAGAAGATAATTGTTGAGGAAATC[A/G]TTGGCTCCAATAGTAATGGAGAAAATTGATTTCTT	A. duranensis
Affx-152051344	1	Aradu.A01	733743	+	TCTCACTTTGCTCTTGTTTTTGCACATGAAAATGA[C/T]TCCGGTAATTAATCTCTTCGTACTTCTGTCCTGCA	A. duranensis
Affx-152061180	1	Aradu.A01	735024	+	ACAATTATGTGGTTTTCCTTGATATCATTGTTTGC[A/G]AAGAACGACATGGGTGTGCCTTTGAGATTGAATTC	A. duranensis
Affx-152059354	1	Aradu.A01	738171	+	GATGAGGTTGCATCTGTGGTATTAGAACCAGGGGA[C/T]TATATTGATGATTCTATGGCAATGTTCGATGCCAT	A. duranensis
Affx-152040785	1	Aradu.A01	741975	+	CTGCTGTGAAGGATGAGATGGCGGGTGTAATCTCC[A/G]TTGGAAGCAAACAGCGAATGCCACTACAGCTGAAA	A. duranensis
Affx-152053760	1	Aradu.A01	748457	+	GATAGAACTATATTACTTGATAGAAGTCCAGGAGT[C/T]GATGAGGTATTGCAAAATATATTGCTGCATCAATT	A. duranensis
Affx-152030618	1	Aradu.A01	773107	+	GATGCTTGGACTCTCTACTCTGTTCACAAGGTAGC[C/T]GAGCTTGCGTTTCGATGCCTGGCTTTTCATAGCGA	A. duranensis
Affx-152053817	1	Aradu.A01	776205	+	ATAATAGTAAAAATAATGAATACCTTTGTAGAGGT[A/G]TCGTCGAGGTTTGGATTTGTTTGGCAAGCTAAGGT	A. duranensis
Affx-152071692	1	Aradu.A01	785293	+	CAGAGTTTCCCGAGGAAAGGTTGTACAAGAATTGT[C/T]GTAAGGTTTCGGTTAAGGAGAGGAAATTCGGTGAG	A. duranensis
Affx-152064332	1	Aradu.A01	785346	+	GAGAGGAAATTCGGTGAGAAACTCTGGGAACATTC[A/G]CTTGGAGCAGAACATTTCAGTGGTAATTTGGAAGA	A. duranensis
Affx-152048472	1	Aradu.A01	795710	+	GCGAATCTCAAGGCTGAGAAATTCTACAACTTCGC[A/G]ATCTCACTTCCGGATCAGGCCAGGCTATTGGACGA	A. duranensis
Affx-152066014	1	Aradu.A01	795965	+	TGATTTTTAGGCACATCCATGGCTATCAGAATCGG[C/T]GAGGGAGAAGATTTGTGGATTGTTGGATTGCCAGA	A. duranensis
Affx-152078747	1	Aradu.A01	832348	+	GAAGCCATTAATTACAGAAATTACACAATCAGCCT[A/G]GTGGATCCCAATATTGAAAAGGGCGACTTCTTTTC	A. duranensis
Affx-152054021	1	Aradu.A01	907490	+	CTCAATACCTTCTCTTTTGTAGAAGTCTTAACAAC[A/G]TCAATAAGTCGTGGAAGGGCCCTCGAAGTAGCCAA	A. duranensis
Affx-152029005	1	Aradu.A01	922352	+	GCACATCCTTTCTGGATGCAGAAATACTGTCCTTC[A/G]CATGAGCGTGATGGAACTCCTCGTTGTTGTAGCTG	A. duranensis
Affx-152056206	1	Aradu.A01	1005814	+	GGTCCAGTGGTCGGAATTCTGAAGGGCTTTGCAGG[A/G]CTGAGTGGTGCAATCTTGACACAAATATATGCAGT	A. duranensis
Affx-152050288	1	Aradu.A01	1006721	+	AACAGAGATCATGTCTATCCAAGACCAGCTGCACT[A/G]GCTGTATTTCAACTTATTATGACCGTCGGCCATCT	A. duranensis
Affx-152067274	1	Aradu.A01	1006868	+	GCGATTGTTCCGGCCACTGCCTCTGAATTGTTCGG[A/G]TTGAGAAACTTTGGTGCATTGTACAATTTCATCAC	A. duranensis
Affx-152033200	1	Aradu.A01	1016728	+	ATGTGTTCCATTACAAGTTCCAAACCAGCTCATGG[G/T]ATCAAAACCTTTGATTTTGTGGGTATGTATGTGCT	A. duranensis
Affx-152029785	1	Aradu.A01	1040768	+	CCTTTTTCTCTGTTTTAAAGACTTCCAATTTAACC[C/T]GTACTCCATTCTGCAGTATTCTATTTGGACATGAT	A. duranensis
Affx-152076893	1	Aradu.A01	1043415	+	TGATTTCTTTTCCGTGTATTGTGTGTAAAATTTGC[A/G]GTCTCATCATGAGGTTGGTGTTTCTTGCAGAATGA	A. duranensis
Affx-152038221	1	Aradu.A01	1083286	+	GTGTCCTGTTTTGGACGTTTTGACTTTTGCAACAA[A/C]GCAGTCACCGTTCTATAAATAAAAACACAGTTAGC	A. duranensis
Affx-152039672	1	Aradu.A01	1085557	+	CATTTAGATTCTGGTGTATATCGTTGCCACTCTTC[A/G]TTATCCCATTGTCCAGCATTCGCAACAGCACAGTC	A. duranensis
Affx-152050338	1	Aradu.A01	1117391	+	TTAGAACGCCAAAAGCTCCTTGCACTTTTAAGGGA[A/C]CGAGCATGCTTTATCTTCAGAAACAGCTTGTATGC	A. duranensis
Affx-152065929	1	Aradu.A01	1117549	+	CTCCATAACAAGAACCGCATTTTCAAGCTGCCCTA[C/T]GTTGCAAAGTCCAGTGATGATGCACTCATAAACTT	A. duranensis
Affx-152051938	1	Aradu.A01	1160249	+	ACGTGGCAGTTCCAGATTGGAGCTCTAACAAAGAA[A/G]TACTCTGTCTACGTCCCTGACCTTCTTTTCTTCGG	A. duranensis
Affx-152037087	1	Aradu.A01	1187296	+	AAGTTACCTGCATTCTGAAAGATGATCGTTGCATA[A/G]AACAAAACTCCATTGATACCGCTCAATTGCTGAAG	A. duranensis
Affx-152037791	1	Aradu.A01	1189171	+	GCACCTACTTTGGCAAAAGAAATGGCGAGCCACCC[G/T]ATTATATTCGGTATTGCAGCAATCATCAATGACTG	A. duranensis
Affx-152038637	1	Aradu.A01	1193638	+	TATCTTTTAGCTTGGTCATAAGTGGCTGATGTTTT[A/G]TCTTTAGCGGTCATAACGGTTTCTCCGATAGCATT	A. duranensis
Affx-152029406	1	Aradu.A01	1196854	+	AACTTCGTGAATTTCTTTTCACATGTTCAAACTGT[C/T]TGGAGGGATGCTTCTTCAGGATAGAGAGTCGACAA	A. duranensis
Affx-152040000	1	Aradu.A01	1231537	+	TGTTTTACTCTTCTTACGAAGATCCAAGAAACTCA[A/G]CAGTGGGTGGCTCTTCTTGCTACCATTATTGTTGT	A. duranensis
Affx-152034945	1	Aradu.A01	1302135	+	TTGGCTATCTCTTGAGCTGCCGGGCACGAAAAGTC[A/G]TAGAATTGCGGGTACAGGAACCCCCCTAGTTTCTT	A. duranensis
Affx-152080078	1	Aradu.A01	1318390	+	AACCTGCAGTTTGATTCATAAGTGACATTACATAT[A/G]CATCCAGGTCGACCTACAAGTAAAAAACAAAGAAG	A. duranensis
Affx-152084529	1	Aradu.A01	1320491	+	GTCTATACCTTTACATCATACTCAAACAGGTATCC[A/G]ATCCAGCTAGTCTATCAAACCAGTTAAGTATAAAC	A. duranensis
Affx-152041604	1	Aradu.A01	1354731	+	CATTGTAACCGCCACCGAATTCTTATCCAATGCTG[C/T]TGCAACTCCAATCCGCATTGTAAGCTTCTGACCGT	A. duranensis
Affx-152066151	1	Aradu.A01	1377519	+	GTATAACTATGTTTGGGGTTACTACTCCATGTGTC[A/G]ATGCTGTTAAAGATAGGTTGAATAAGGAAGGTTAT	A. duranensis
Affx-152082086	1	Aradu.A01	1379413	+	AACTACAAAGGCTTGTTCAGACAAATAATGATCGT[A/C]AGGTACTATAATTGCTCAATAACTACGTTTATTAA	A. duranensis
Affx-152028219	1	Aradu.A01	1381591	+	TTCGATGGAAATTTCAGACAAAATCTTGAAGAAAC[C/T]GGAATGGGATATAGGTAAGTGTTAATTTAATAAAA	A. duranensis
Affx-152060414	1	Aradu.A01	1381834	+	ATTATAGTGGCCCATATGGGTCTAACTACAACGGG[A/C]TCAATCGGTGCAAAAACTGCTGTTTCACTGGAGGA	A. duranensis
Affx-152044198	1	Aradu.A01	1385296	+	TTTTTAAAAACTACACTAGGATTTTGACATACCTG[G/T]TGTTCCCCAAAGTGGTCAATGAGGCCTAAAAGGTC	A. duranensis
Affx-152031713	1	Aradu.A01	1397197	+	TCTTCTACAAAATCTTGAGGAAGTGGTTTTCCGAA[G/T]ATCCCTACTTGAGAGTCGCTTAACCAGTATGGAGC	A. duranensis
Affx-152047444	1	Aradu.A01	1397540	+	TCATCATCATCTTTGCACATAGGAGGTTCATTTTC[C/T]TCCCTTTGCTCATAGCATTCGTTGGACACAGGTTT	A. duranensis
Affx-152083906	1	Aradu.A01	1398141	+	CAACGTGCACAATGGACAAGATCAAAGACGCGACC[A/G]GGGAATTGGAGCCTTTGGGTACCCATGACAGCTGA	A. duranensis
Affx-152040401	1	Aradu.A01	1399658	+	TACACCGAAGACACATAGTGCAACGAAGACTAGTG[C/T]TGTAACGGTTGAAGTGTAAGATGTTGATGATGGCC	A. duranensis
Affx-152027407	1	Aradu.A01	1427181	+	TGTGAACGAACAGTACGCTTATCAAACCGCCGTCA[A/G]CATCGGAGGCCATTTGTTCAAAGGGATTCTCTATG	A. duranensis
Affx-152044325	1	Aradu.A01	1448059	+	ACATGTAACTATCACGCTCTATGGTTCCTCTTAGC[A/C]TCTAAGAGTGAAGAAAGTTCAGCGGACTTGCTTTG	A. duranensis
Affx-152082477	1	Aradu.A01	1450824	+	TTTAAGAACAGGAAAATACCAACAACACCCATCCC[C/T]TTTGATGAACCATCTGGTACTACTTTCCAGAAGGG	A. duranensis
Affx-152055555	1	Aradu.A01	1455124	+	TCTTGCCCAGTTATCCGCAAAAAGGTATAAGATAG[A/G]AGACCCACACTTTGTGTGGCCCGGCTGAAAGACAA	A. duranensis
Affx-152031510	1	Aradu.A01	1522435	+	ATCTCAAAAAACACTTTATGAGCATCCTTAAGATG[C/T]TCATGCTTCCCATAACCACCTATCAGTGCATTCTT	A. duranensis
Affx-152071427	1	Aradu.A01	1530822	+	TGTTCTCCTCTTGCAGAAACAGTAACCTCGACAAA[C/T]GGATCTGCTCGATTCAAAAGCCTCAATCCTTTCAG	A. duranensis
Affx-152028647	1	Aradu.A01	1560192	+	ATCAATTTCAAGTTCATCAAAGCAGCATCTCTAGT[C/T]TGCACGGCAACTTGCAGGTCCAAAGAAAAATGAGG	A. duranensis
Affx-152039866	1	Aradu.A01	1618806	+	AGTGTTGAGATATCAACATGCTGAGACCAAGAGGA[A/C]CATCATGAGATTGGAGCAATGTGCACAGTCCTTTA	A. duranensis
Affx-152064054	1	Aradu.A01	1651483	+	TCACGTTACGCATTGGACTACTTGCAAAGCGGACT[C/T]ATAGCGGTTGATCTGAGCAACAACGAGATTGAGGG	A. duranensis
Affx-152069818	1	Aradu.A01	1705064	+	TACCTACCACTGTTTTCTGTCTGGGACAAATACCG[A/G]AGACACTTGAAAATAACTCTTGCTCCGAGTGAGTA	A. duranensis
Affx-152075482	1	Aradu.A01	1724608	+	CTTTGAATGCCTATCAATACGCCATTCCACATACA[A/G]CTTGTTTCTCTCAGATTTTGGTAGCTTCTTGTGCA	A. duranensis
Affx-152052120	1	Aradu.A01	1734212	+	TCCCAATCACACACATCATGTCTACTGATCTCTTT[A/G]TCGTTCAGAGGCCTCAAACGAACAGAAACAAGAAT	A. duranensis
Affx-152032582	1	Aradu.A01	1739782	+	ACATATCTGATTGCTTCTTGTCGCAGGTTGTTGTA[A/G]CGAACTGTTACACTGTCACCAGAACTGCTTGGGAA	A. duranensis
Affx-152071872	1	Aradu.A01	1777026	+	TGGGGCATAAAAGGGAACTTTATTGCTGTGGCAAG[A/G]AGGAATGTTCTAAGTATTTTATCGGTTAAGTTTGA	A. duranensis
Affx-152068172	1	Aradu.A01	1783428	+	TAGTGCATCTACCTTTGAGCAACGGGCAAACTTAG[A/G]TCAAAATCCTGCAGCACTTGGATCAAATATTGGCT	A. duranensis
Affx-152040489	1	Aradu.A01	1788137	+	GCTTGTCTCTGGTTCGACTTCTAAGAAAGATCAAT[C/T]TAAAAGAATTCAAACCAGTGCTATGAAGAGTTGTG	A. duranensis
Affx-152055457	1	Aradu.A01	1833130	+	CCCAGAATTGGTTGTCGTGGGAGTAATACTAACTA[C/T]TGGAAATGTGTGAAACGGCTTGTGAGTGAAGGGGA	A. duranensis
Affx-152033507	1	Aradu.A01	1845128	+	TCCAAATGCGGAAATACAGATTTCAAAGCTGTTTT[C/T]ATGTCAGACTGCAGTAAACTGATCACAGTAGATGC	A. duranensis
Affx-152051130	1	Aradu.A01	1846184	+	TCATATATACAGTAAAAGCTTACATCAGCAGAAAG[C/T]GGATCCACTAACTCCACACCAGCAATGTCAAGAGA	A. duranensis
Affx-152070153	1	Aradu.A01	1874404	+	CTAAAGCAGAAGGGAGCAAAATAATTTCCAATGAA[A/G]ATGCAAAAGAAGGCAAACCGAAGGCTCATAAATTT	A. duranensis
Affx-152078161	1	Aradu.A01	1883933	+	CGGCTGGAAGGAATAATTCCAGCTTTGGAGACATC[A/G]CATGCTCTTGCTTACTTAGAGAAGCTATGCCCAAC	A. duranensis
Affx-152029697	1	Aradu.A01	1902035	+	TAGGCAGGAGTTCAAATAGTCGATATTTGCTTGGC[A/C]ACTAGACCACACAATGGAGGACTGATCAACCTTCA	A. duranensis
Affx-152061067	1	Aradu.A01	1902634	+	TCCAGTGTGCGACAAAAATTTCAGGTGCTGGGTAG[C/T]GGTTTTGAAGTTTTTTCAGTTGGTAAAAAAAAGCT	A. duranensis
Affx-152027215	1	Aradu.A01	1916852	+	GTTAGCAAAATCCACCGACCTGATTGAATTAGATC[C/T]CCGTGAAGTACATTATTGTCGTCCTCTTCTTCCAG	A. duranensis
Affx-152045574	1	Aradu.A01	1950993	+	ACGATATTTGTTCTCGTGAGAGTCCAACATGTGAG[G/T]TAGAGAATCATATGAAGTCTTTGACGGATGTAAAG	A. duranensis
Affx-152082239	1	Aradu.A01	1979329	+	CTTCAATTTCATTGAATCTCCATTAAGAGCAAAGT[A/G]GTACTGCAACATATGGATTGATTTTCCAAGAAGAC	A. duranensis
Affx-152032171	1	Aradu.A01	1984099	+	GACCATGAAGGTGATGTATCATCTTCAATGTTGTA[C/T]GGAAACTCTTTCAAATATGACAAGCCAAAAGAAAA	A. duranensis
Affx-152049614	1	Aradu.A01	1984932	+	TTTTCCGATAGGGTGGTTAAGGATGGTGGAAACTA[A/G]GTCCAATACATAGTGCATTCCCTGTTTTCCTTGCC	A. duranensis
Affx-152066486	1	Aradu.A01	2010272	+	TGAGTCATGCCTCAAAGATTCTCGCAGCAAGTCCT[A/G]AACCCAATATGATAAGTAAGGTTAACTTTCCAAGG	A. duranensis
Affx-152051873	1	Aradu.A01	2010809	+	AGGGTGCAGAGAAGAACAGTTTGAAAGCAAGACTT[C/T]TAGAGGCCAGGATGGAAAGCCAGAAGGTTAGGTTG	A. duranensis
Affx-152079926	1	Aradu.A01	2040283	+	TGAATGTTCAAATCCAAAATTCCATGTGCTTGATA[A/G]GTTGGTCCTCCTGAAATATATTAAAACAACATAGA	A. duranensis
Affx-152035236	1	Aradu.A01	2041233	+	TCTGGCTTACTGATATATGAACTATATTTTAAGCT[A/G]TCAGGTGAGGAGGACCATATGATATTGAAGTTGAC	A. duranensis
Affx-152050225	1	Aradu.A01	2110707	+	CCCACTGTGAAAGAAGCTCAAATCATTGCTGATGA[G/T]GTGTATTCACTGTTTGTTACAGAGGAGGTTGACAA	A. duranensis
Affx-152079074	1	Aradu.A01	2272833	+	AAACCTTTAATTTAGGCTTCTGAAGCAATTCCAAC[A/G]GTTGAAGGCTTAACTGTTACAGCAAAGGAACCCAT	A. duranensis
Affx-152071555	1	Aradu.A01	2278223	+	TTTATGTAGGTCTATGAAACAGTGGAGATGATGTT[A/G]GTGAATCCAGAGGAAGCACTAAAGATGACAAAACA	A. duranensis
Affx-152080867	1	Aradu.A01	2303999	+	ATCTAACCTTAGTGAAGGGTATGATAGCAGCATGA[C/T]CTCAAGAAGTTGTAATGCTTTCCCAAGCATTTTCC	A. duranensis
Affx-152068900	1	Aradu.A01	2304266	+	GCATAGCAAGCCCTTCTTGATGTATGCCTGTACAA[C/T]CAAATTAAGAGTTTCCGAGTCAAGTTTATTTGCAG	A. duranensis
Affx-152075759	1	Aradu.A01	2390023	+	CCAATGACGCCAAGACTGGTGAGTCTCAAGTACTC[A/G]AATGGTCTTGATTTGCTTGTTGTATTAAGGAAGGG	A. duranensis
Affx-152031356	1	Aradu.A01	2434150	+	TCATGTACAAACTGCTTCTGTCCATTGTCATTCCA[C/T]GAAGAAACAGCCATAATTGACCTAGAATACATAAT	A. duranensis
Affx-152044618	1	Aradu.A01	2439513	+	GCCACAATTCGTCCTTGTTGCAAGCTAATCTGGTC[G/T]ATCAGTGATCGCATTTGACTCGTACAAGTGTTTTC	A. duranensis
Affx-152050475	1	Aradu.A01	2784796	+	TGGACTGTGTCTTGATGACCCGTTTCAACCTTCTG[A/G]GCAGGCATGTTTCTGGTATCAAGACACAAAAAAAA	A. duranensis
Affx-152056104	1	Aradu.A01	2799133	+	CAAAAAGAGATTGAGAAAATGCAGGATAAAGTTCT[A/C]CGTACTTATGCCGAGATGGAGAATGTCATGGATAG	A. duranensis
Affx-152064550	1	Aradu.A01	2897855	+	AGGGAGAGTGGGGGAGATGTCAGATTCCATTGTTC[C/T]ATTTGTCTGTCACTAGTATTAATTGATCCGGGTAG	A. duranensis
Affx-152074561	1	Aradu.A01	2918962	+	AACCCATTGAAGTCAACGGGGCTTACATCGTGGTT[A/G]AGGCCGAAGCTTAAGACTCCAACATCCCTCGGCGA	A. duranensis
Affx-152045008	1	Aradu.A01	2997000	+	GTGAAGAACGAATTTGTAAAATTATAAACTAACCT[G/T]GGAGTGGTTCTCCATCCACAACTACCCATGGGACA	A. duranensis
Affx-152044837	1	Aradu.A01	3033014	+	TTCTTCTTGTTTGTTTGCGTATATCTAATCAAGAA[A/G]GGTAGCAAGCTATATATGTGTGATATATTATAAAG	A. duranensis
Affx-152078153	1	Aradu.A01	3034640	+	TCTCCAGTCTCTGGCTTGCTCTGCGTCACGCTCAA[C/T]GTGATCTTCCCTTTGGATGATGAAGCACTCTTGTT	A. duranensis
Affx-152067148	1	Aradu.A01	3069430	+	GATACTTTTCTGTGGATTACAATCTCAAGGATCTT[G/T]CCAATGTTATTTGTAAGTAACTTTAAATATTAATT	A. duranensis
Affx-152031106	1	Aradu.A01	3071017	+	ATATGGCCTGTAGACGGAAACCTTTATCTACAACC[G/T]CATACCTCTTTGGTTGCTGATGCACATAAAGCGGG	A. duranensis
Affx-152083716	1	Aradu.A01	3120434	+	TTGGATCACAGTGTCTCAGTCTTACACAATAGAAG[A/G]ATTGTTGAGGAACATGCTAGACCAGTTTTACAAAG	A. duranensis
Affx-152069201	1	Aradu.A01	3121444	+	ATGTTTTTAGAGTTGAAGAGTTGTCAGAAACCTTT[G/T]TGAAGAGCATTGTCAAAAAGTGCAGGCTGCTGAGA	A. duranensis
Affx-152060724	1	Aradu.A01	3128533	+	ACAACCAAGTCATTATATTTCTCTTGTAGCTCAGC[A/G]TAGTGCTCCACAATTCTAGCATGACCAGTGACTGC	A. duranensis
Affx-152031620	1	Aradu.A01	3170740	+	TGCTTCTCAAGGCTATAAGTTGCTCCATGTTGATT[A/G]TTTAGAGTCTTTACTCTGTTGTGAAGGTGCACCTG	A. duranensis
Affx-152070914	1	Aradu.A01	3171803	+	CTCTGAATTGAATTGACAGTATGCTGCAAATTATG[G/T]GACGGTTGATTGATCTTATCAAAGTGTGTGAGAAC	A. duranensis
Affx-152038644	1	Aradu.A01	3172080	+	CATGCTGCCCAGCAAGATTCCATACTGAAATCTTT[A/G]TGTCCTCATCCTTGAAAGTTTTTATCTTCATCCCT	A. duranensis
Affx-152059544	1	Aradu.A01	3172175	+	GGGTTTACTATTGTTCTGACTTGATCCAAGTAGGT[C/T]AATGCCGAAGCAGAGAAATTATGAGATATTGAATT	A. duranensis
Affx-152027429	1	Aradu.A01	3173724	+	CCAACCTATTTTTGTTCTGCCACCTCCAAAAGTAA[C/T]ACACTTCAAAGTAATGTTGGCTTGCCTTTGCAGGG	A. duranensis
Affx-152077102	1	Aradu.A01	3280783	+	GAGCCAGGAAAGCTGATTCGTGAACGCTATAGAAC[A/G]GCATCTCAAGTGGTCCAGAATCAAGTTAGGAGTTT	A. duranensis
Affx-152077134	1	Aradu.A01	3335170	+	ATGACATGGCAGGACAAGCTGCATCCATTGGACAG[A/G]CAAGAATTAGGCCAGAAGAAAGCGATACGATTAGC	A. duranensis
Affx-152035170	1	Aradu.A01	3362317	+	CGCACTAATATTTTGACCAAACTCTCCCTTTCCTA[C/T]GTATTTTGGAGCATCTTCTGCCAAAACCACTGCGT	A. duranensis
Affx-152064805	1	Aradu.A01	3438883	+	TGATATCCCTAGAGTGGTTAATGAATTTGATCAAA[A/G]GCGTTATGATTTATATGTTTTGGGACAAGGGAAAG	A. duranensis
Affx-152035002	1	Aradu.A01	3441731	+	TCAACAGCGATCTTCCGAGCTTGCTTTCCTGGTGA[C/T]AACTCTTCCGGTTCTTGTTCGGCTTTCAACATCTC	A. duranensis
Affx-152036510	1	Aradu.A01	3441950	+	TCAGACCAAACACTTCTTAACTCATCACTGTCATC[A/G]GCATCGATCAGATCTGCGTGTTCTTTAGCTTGCTG	A. duranensis
Affx-152045407	1	Aradu.A01	3445374	+	TATTTCTTATGCACACGCTTGTCACTTACTTTGGT[G/T]AAGAGTTCGAACCAAAAGAGTGTCTGGCTCAGTTC	A. duranensis
Affx-152058184	1	Aradu.A01	3454654	+	TGCTGCAAACCACTCAGTTGCCTCACAACACGATC[C/T]ACTTGATGCCACTCTACAATCGAAAAGCACAACAG	A. duranensis
Affx-152073103	1	Aradu.A01	3461937	+	ATAACATTGTCAGATAGAGGGTGCTCAAGGTTGCT[A/C]TGCTTCTGAAGCTTTAATAAGACATCAACAATATC	A. duranensis
Affx-152036170	1	Aradu.A01	3462248	+	TGATGTTAATCCATATGACACAGAATATATAACTT[C/T]GCTGAAATTAATGATAGACCCATGATTGGAACTTA	A. duranensis
Affx-152038216	1	Aradu.A01	3469765	+	TCTTTTGAAGCAATCAATTTGATGAGATTGTTGAG[C/T]TCTTCAACTCTGATTGGTTGGAAAGATTGGACACG	A. duranensis
Affx-152043508	1	Aradu.A01	3574490	+	TCAAAGCCTACACCTCTTCTGTCACGAGTTATGAT[A/G]CTCTTTTGGAAGAAGGATCTCTTAGCTTTCCTGTT	A. duranensis
Affx-152073066	1	Aradu.A01	3575674	+	TACTTAACAATTGGGCTTGGCATATGGAACGTCTT[C/T]AAAGGTATTGACATAATGGAAGCAAGAGGATGGAA	A. duranensis
Affx-152077820	1	Aradu.A01	3580540	+	AGAAAAAGTAAACAAGAGGGATATACCTTGCTATT[A/C]GCTATCGGTGCAGGAAGACCAGTAATTTCATTGAC	A. duranensis
Affx-152036087	1	Aradu.A01	3611395	+	GAAAACAATTGTTTTAGATCATCTCCGCAGCCCAA[C/T]GACGGAACATTCCTCACAATCAAATACCTGCACCT	A. duranensis
Affx-152079345	1	Aradu.A01	3648316	+	TATGCTTCGCCTTTTACAGTTAAGAAAATGGGTGA[A/G]GCTCAGGTGAATAGGAACCAGCAGATGAACCAAAC	A. duranensis
Affx-152046569	1	Aradu.A01	3665567	+	GCCATTTTGTTATCTCATCCGTCGGTAGAAGATGC[C/T]GCAGTTGTGCCGTGAGTAACAAGCCACCATCGATC	A. duranensis
Affx-152055260	1	Aradu.A01	3749655	+	GTTTGATTTGTATGAAAGGAGGTGGAAACAAAGGA[A/G]ATAAGAGAGAAGATAAAAGTGGTGAAATGTATGTT	A. duranensis
Affx-152080803	1	Aradu.A01	3807853	+	TAACTGCTCAATTATGTTTGGTTTGGACTTTACAA[A/G]TTTCATAACCGAATTTACAGAACCTTCTGCGCCTG	A. duranensis
Affx-152052071	1	Aradu.A01	3808034	+	GAACCACAGATTTCTTTGTAAGTATCATAATCAGC[A/G]GCGCATGTATTGCCCCCTTCCAAAATCTTTGCAAG	A. duranensis
Affx-152044133	1	Aradu.A01	3810313	+	ATAATATATTTACCAGAAGTAAGTTTAGTTCATCC[C/T]TTGAGTCTGTATATACAACCATATGTTGTGAACCA	A. duranensis
Affx-152050582	1	Aradu.A01	3832297	+	GCTAAACTTGAAAACCCTAGAGACTTGAAGATGGT[A/G]TCAATCAAGGCAAATAAGTATGAGCTTGTTCTCTT	A. duranensis
Affx-152082661	1	Aradu.A01	3839241	+	TTGTTTGCGTACATGTCGCAATCTACATTAAGAAT[A/G]ATTTTCCCATTGCTAATAATTGATGACACCCTTAT	A. duranensis
Affx-152034384	1	Aradu.A01	3845309	+	CTCATGAGCCAATAAAGACCAAACCATAGCTCACA[C/T]AAAAACATTCCAAACCAAACCCATTTCCCATCTTC	A. duranensis
Affx-152061671	1	Aradu.A01	3857470	+	AAGGAGATACAATGAAGGGATAATTGAGTAGTATA[A/C]TGTTGCCAAAGAGTTTGAGGCCCATAAGCAATAAG	A. duranensis
Affx-152029234	1	Aradu.A01	3864763	+	GAAGACAAGGTTCCAACGGAGTGCTTGAGTGAGAA[G/T]CCAATAAAGACCAAACCATAAATCTGCACCAAACA	A. duranensis
Affx-152069968	1	Aradu.A01	3910739	+	GACAAGTATTCATTTTCAACTCAATTATGTAGGTA[C/T]GGATATGTTACTCCGAAAGATGTACCTTCGTTGAT	A. duranensis
Affx-152064893	1	Aradu.A01	3915849	+	TTAACCGCAACACCATTCTGAATTTCCAACTTGTG[A/G]AGCTCGGATTCGATGGTCTTGGCAATCTTGGCGTC	A. duranensis
Affx-152075031	1	Aradu.A01	3916745	+	AATATAATATGTGTCTGTCTTTTCCGGGTAGTTCA[A/G]GTCGTCAATTGTAGATATAGATGTCAAAAGCTGCA	A. duranensis
Affx-152050622	1	Aradu.A01	3947660	+	ATTTGGGTTTTGTACTATCTCATCACGTCAGAGTC[C/T]GGTGGAGTAACAGAACAAGTGATGTGTATGCTTCC	A. duranensis
Affx-152058262	1	Aradu.A01	3986510	+	AATCCAGTGGAATCTTGCTCTCTTCATGGTTAAAC[A/G]ACCCATCTTTGATCATGTTGTTTATGATCACCGAA	A. duranensis
Affx-152037220	1	Aradu.A01	4017783	+	GTTGTGGACACTAATATTGAAGGAAATGTTGTTGT[C/T]CTTAACCAGAATAGTGCTTTGAGGGAATGTCTAAC	A. duranensis
Affx-152065595	1	Aradu.A01	4050068	+	TTGAACAGATGATTGTGGGTTTAAAGGAGGTTCTT[A/G]TTGGCATGAGATCTAATGGTATGTTTTAAGATCTT	A. duranensis
Affx-152066800	1	Aradu.A01	4143724	+	TTCAGTGGGGAGAGTATGGAGAATGCTTTACGAGC[A/G]TGCTGTAAAGGTATCAAGATCGGGAAAATTCTAAT	A. duranensis
Affx-152077390	1	Aradu.A01	4181472	+	CCTACTAAACTTTACAGGAAGCATAAAGATCTTGT[G/T]CTTGGTTTCTTCAAGAATGCAAGTTGCATGCTTAG	A. duranensis
Affx-152026809	1	Aradu.A01	4271187	+	GCATGTCATGAGAGTCTTCTAGAAGACATTGACAC[A/G]AAAAATGTCCTCGAGAGGCTCCAGAATGCGTCGCT	A. duranensis
Affx-152075650	1	Aradu.A01	4295051	+	CCACCACCAACTCGTAAAACATTATCTTTTAAATC[A/G]ATTATACACTGCATTTATGAGCCAAAATTGTAAGA	A. duranensis
Affx-152081656	1	Aradu.A01	4464605	+	TCAACATTGCTGCTTGTATCATCATGATGACTTGA[A/G]TGATATAGTCGAATGTTTGAGCACAAAACAGATAG	A. duranensis
Affx-152044067	1	Aradu.A01	4472019	+	CAAAGAGGGTTCCACATAGGATAATATCGAAGTTG[C/T]TGCAGCTACTGTCTCAGAGAGATGCTCATTCTTGC	A. duranensis
Affx-152040535	1	Aradu.A01	4520075	+	GAAAGTGCAGGACAATAAATCAAAACATCATATGA[A/C]TGAATCACACCCTTCTTGGCAAGTAACTGAAGAGC	A. duranensis
Affx-152056711	1	Aradu.A01	4520804	+	TCCCTCACAATCTTCACACACAAATGAACCTCCAA[C/T]CTCCTCAAAGTCTCAAAATTTTGATCACTCGGCCT	A. duranensis
Affx-152071786	1	Aradu.A01	4567713	+	ACCATATCCTATGCTTCTGAATCTGACTCTTCCTC[C/T]TCGTCCTCGTACTCGCCATCACTTAATATCTCTGT	A. duranensis
Affx-152071851	1	Aradu.A01	4568812	+	GTCTTGCATCTACTTTTTGAATACTAGAGGGCAGT[G/T]CTGGAATTTGCTGTAGCTTCAGGCAATAACTCACA	A. duranensis
Affx-152049201	1	Aradu.A01	4572755	+	GAAAACAACAATCGAAATCCTTGAATGTTCAATTG[C/T]TTTAAGAAGATTAGGTCCAATAGAGTCGCCTATCC	A. duranensis
Affx-152047546	1	Aradu.A01	4645186	+	GAGCGAGAGATTCATATATTGTCCCTTCAAGGACT[A/G]CTCTGCCCTTATGATCGTCGACGATGATTCACCGA	A. duranensis
Affx-152077893	1	Aradu.A01	4678382	+	AGAAACTGGTTGAAAAAAGAGTGAGACTCATTCTC[C/T]GCTTGAGGAAAAAGTAGCTGCATTACAGATTCCTT	A. duranensis
Affx-152068042	1	Aradu.A01	4679210	+	GAATACCATGTTCCTCAAGGCCCATATAGCATTTA[A/G]CCTTAGAGATGAATCCATAGACTTTGTCAATTGCA	A. duranensis
Affx-152078261	1	Aradu.A01	4679934	+	GCACGTACAATGGTCTCATCATGGGTTAAGGCATC[A/G]ACTACTAGATCCAATACCTATATTCAGATTTGTTT	A. duranensis
Affx-152052172	1	Aradu.A01	4696634	+	AGCTCAGTCATATAACTTTGTTAGGGTGCTTCCAC[A/G]CTATATGGTCCGAACACACTGAGCGCATACATTCA	A. duranensis
Affx-152082432	1	Aradu.A01	4901872	+	TTAGTGCTTTTGATGGTTTCAAAGTGCTTCGCCTT[C/T]CTTACAAGAAGGGAGAAGATAAGCGCCTTTTCTCC	A. duranensis
Affx-152074813	1	Aradu.A01	4913640	+	AGGGATCCATTTGTTTCATTCACTGCATATATGTT[A/G]CCATTCCAACTTGGAAAATAAAGGGTATCTTCATA	A. duranensis
Affx-152057091	1	Aradu.A01	4917793	+	AACAAGGTCTTCATCAATACATCCAATTTCCTTCA[A/G]CACATCTATCTGGAGAAAGAGTACAGTTGAGCATA	A. duranensis
Affx-152044380	1	Aradu.A01	4918607	+	GGAGGATACTTATTTCCATCTGATTTCAATTCCAG[A/G]AGAAGTTGAACTGTCTTTGCATAAACAGAGTTACT	A. duranensis
Affx-152061972	1	Aradu.A01	4921892	+	GGGAGTTCATCACGACACATTAAAATGACAGTACC[A/G]ATCTTATCAAGTCCTCTTCTGCCAGCACGTCCTGC	A. duranensis
Affx-152029489	1	Aradu.A01	4956444	+	GTCTTCATGGTTGGCCTTGATTGTCTTGAAGGTGC[A/C]AGGCACTGGTGAGCTAGCTTTAGAACCTTCTCTAC	A. duranensis
Affx-152056149	1	Aradu.A01	4971720	+	TGGCAGAAGCTGAGGAGGGTGGTTAATGGAAACAC[A/G]AGCGAGTCTGTTAGCCAGAAGCTTATTCGAAGTTA	A. duranensis
Affx-152066628	1	Aradu.A01	4971756	+	AGCGAGTCTGTTAGCCAGAAGCTTATTCGAAGTTA[C/T]AGTGTTAGCTGTAGAAATCCCTGTAGAACAGATGG	A. duranensis
Affx-152069715	1	Aradu.A01	5044708	+	GAACTAACTCTATTGGTTGGTTGATCGAGCTGTTC[A/G]ACACTTCGAATCCAAGTCACTGGTAATTGACCCTT	A. duranensis
Affx-152043930	1	Aradu.A01	5045017	+	CCAACAGCTACAATTGCAAATGAGAACTCACTACT[A/G]TTTATGGTGTCTTTCGATGGGACCTTCTCGTAAAT	A. duranensis
Affx-152066405	1	Aradu.A01	5138416	+	TTTGTGGACTCACGTTTGGGAAGGACCCAGAAACT[C/T]TGTCACCGGATTTGCCTGAAAACCCTTTCTGCAAT	A. duranensis
Affx-152031437	1	Aradu.A01	5200871	+	TGCCTTCTCTTTGTTGCGTTCCAATGGTTCTTGAT[C/T]GAGTTTTCAGTTCGCCCTGGTATATGCTTCGCGAT	A. duranensis
Affx-152060336	1	Aradu.A01	5224080	+	TAATCATGTGCAACGAGGTAGAGGAACTGAGCATA[A/G]TTTGAGAGAAGAAGAGAGTTGTTTGGTTCCTTGGA	A. duranensis
Affx-152047457	1	Aradu.A01	5224196	+	GTCATCACTCTCCATCTTGGCTGTTACGGGCGAAA[C/T]GAACTGTTTCATCGAGCCACGATTCACATCCTCCA	A. duranensis
Affx-152029027	1	Aradu.A01	5225077	+	GCCCATTCACGAAATTCGAGGACGAGGTTGGAGAA[G/T]AAGTGCCGTCCGAATCTGAATCGTCTTCGTTGAGC	A. duranensis
Affx-152075639	1	Aradu.A01	5299903	+	GTATAAGCAAACACGTCCGGCTTGCACAAATTCAC[C/T]CTCATTCTCTCCAAAACCTCCAGCATTTCGTCGAT	A. duranensis
Affx-152071090	1	Aradu.A01	5319948	+	GGATCATGCAGTGTTCAATACAGGGAAATTCAAGG[C/T]CATGAATCACAGAAGTTTCTATCTTACTTCAAACC	A. duranensis
Affx-152028918	1	Aradu.A01	5459030	+	CCGAAGAAGCTCGACGAGAAGAAGAAGGAACCTCT[C/T]CAATCCGAAGAAGAGGAACAGCCACAACAACCAGA	A. duranensis
Affx-152035417	1	Aradu.A01	5505708	+	AGAAACATCATTAAACAAATCAAACTTTTTGGTAT[C/T]TTCAGCACCACCCCAACATAGGACAAATCCATTTT	A. duranensis
Affx-152034176	1	Aradu.A01	5523220	+	TTGCATGCATAATTCCAATCTTCAACTCTTTTGAG[C/T]AACTATGCTTGTTGTGGTAGCTGGTTAACTGCCAT	A. duranensis
Affx-152053136	1	Aradu.A01	5550759	+	GCAGATACATGGCTTGCTTTTTTCGGGCCAGATCG[A/G]GTTGGAAAAAGGAAAATTGCTTTGGCAATTGCAGA	A. duranensis
Affx-152040331	1	Aradu.A01	5554089	+	AGGTAGGTTTCGTTACTCATTTGGAAAGAAAATCA[A/G]CATCAACAATTCCCTGTTTATTGTATCCTGCGCGG	A. duranensis
Affx-152073455	1	Aradu.A01	5589372	+	TTTGATCCTTCTTCACATTTGTTGCTCTCAATTGC[C/T]GTAGATTTTCCCTCTTCAGCCATCAAATTTCCATC	A. duranensis
Affx-152069858	1	Aradu.A01	5589971	+	GCTAAGAACAAAGAAGTTTTCATTTTCAAGTAAGA[A/G]GAAAGTTGGCACCTCCCTGAATGACAATGTCGATT	A. duranensis
Affx-152060888	1	Aradu.A01	5598002	+	GAGAAAAGTAGTACCGCTTCAACTAAATGGTAATG[A/G]GGAATTTGAGGGAAAAGATGATGGATGACATGGGT	A. duranensis
Affx-152057781	1	Aradu.A01	5637219	+	GCATATCTTTGGCTATGATTCTCCACTCTCAGTAT[C/T]TTCTCTATTATCCAAATTGTCTTCTCCTGAAGCTC	A. duranensis
Affx-152027594	1	Aradu.A01	5639485	+	GCTTCCACTCTCTCCATCTTCTTTAAGACTTCCTC[A/G]GCTAAATTAGACAGAGAGGGATATTCCAGATTTCC	A. duranensis
Affx-152076326	1	Aradu.A01	5640667	+	ATCAAAGTCCATATTCCGGGTCACTATGGCAGGTT[C/T]GACGGACCAGTTCTTAAGAATTCTCTCCAGGGAAG	A. duranensis
Affx-152077323	1	Aradu.A01	5936468	+	TATCTTCTTTCTTTTGCATAGGTAGGCCTGCCAGC[A/G]CGAGGTAAAACATTCACTGCAGCTAAACTTACAAG	A. duranensis
Affx-152065399	1	Aradu.A01	5940154	+	ACCTCGCCCAATATTACTTACTCGGCATGGAGAAA[G/T]TCAGGATAATGTAAGAGGCAGAATTGGAGGAGATG	A. duranensis
Affx-152030515	1	Aradu.A01	6170987	+	TGGTTGTGGGAGAAGGGTCTGAGGCCTGATAAGTT[C/T]ACTTATGGGACTTTGATCAATGGGATGGTGAAATG	A. duranensis
Affx-152076876	1	Aradu.A01	6171455	+	AATGCCATGCTTAATGGACTGTGCAAAGCTGGGAA[G/T]ATTGAAGAAAGTTTCCAGTTGTGGGAGGAGATGAA	A. duranensis
Affx-152042684	1	Aradu.A01	6200658	+	AAGGTCTAGCACGCGTTTATCAGCAGAAGAATCAA[A/C]GAAAAGCTGCTTACGACGAAATGACCAAGCTAATC	A. duranensis
Affx-152040458	1	Aradu.A01	6315233	+	ACTGATATCTGTGCATCATATCGACTACCTACTGG[C/T]CTTAAATCATCAGGATCCACTGGTTCTGTAGGAAG	A. duranensis
Affx-152029465	1	Aradu.A01	6337729	+	TATGGAGAACTGAAACAGATGGAGACCGAGATTCA[A/G]CAACTTTACGTTACCATGGCAACTACTTTGAGGCC	A. duranensis
Affx-152039388	1	Aradu.A01	6572299	+	TCAGTTTCAAGTGCTCAAATGGATGAAATTGTTGC[C/T]GGGATTAGAGATAGCGGAGTGTCCTATCTCTGGGT	A. duranensis
Affx-152050822	1	Aradu.A01	6679029	+	AAAATGCATTTGTACACGGCATTAGTTGGTATAAG[C/T]ATTCCCTCAATGCTAACTTTTCTTGTGTCACTATA	A. duranensis
Affx-152056323	1	Aradu.A01	6679084	+	TTCTTGTGTCACTATACATGAGAAAAAACATGGAC[A/G]AAGAACTTTCTAGAATAGCTTCACTAGGTGTAATT	A. duranensis
Affx-152073719	1	Aradu.A01	6679326	+	ACAAAGCATGCAATTTGGTACACAATTTCTCTTGT[A/G]CTGGTGCTAATGTTCATTATGTTTTGTGTAAGGCC	A. duranensis
Affx-152080610	1	Aradu.A01	6679617	+	CTACTACCATTCTCATTCCTTATGGTGGGAACTCA[C/T]ACTGATGTGTTTGCTATGAGTGAGATTGATTGGTC	A. duranensis
Affx-152077064	1	Aradu.A01	6714083	+	TTCGACACAATGCGTGAACTAATTCCTGAATTCGC[A/G]TCGCTCTTCTCTGATTCACAATGTGAGACGGAAGC	A. duranensis
Affx-152053890	1	Aradu.A01	6794484	+	GTTCCGGTAGATGCCCGTGTTATGTTTCCTCGATA[C/T]AGTTTGGAGGAAGCTGAGACTGTTTGCCATTATTA	A. duranensis
Affx-152066741	1	Aradu.A01	6797615	+	ACATCAATCCCTTCAAGATAGTGAAGAGAAGAGAG[C/T]TCACAATTAGCATTTGCCTCCAAGAATGGAACTCC	A. duranensis
Affx-152079807	1	Aradu.A01	6797918	+	GGAAGAACACAAGAAGGTGTTGGTTTGGAAGGTTT[A/G]ATGATCACAACATCCTTCATCTCAAGTGAGAGTGT	A. duranensis
Affx-152072542	1	Aradu.A01	6804163	+	TTTTAGATATGATCCAACAACAAATGCATTTTGCT[C/T]AAGTTTTTCCTTCTCAATTACTCTCAAAACGGCAT	A. duranensis
Affx-152050838	1	Aradu.A01	6824851	+	AGCACAACTTTTGGGTCCACAAAAGCATTCCCATA[A/G]TACCCTTCAGGCAAAGGAGGAATCAAGGAGTGATT	A. duranensis
Affx-152039160	1	Aradu.A01	6847686	+	AAGGACCTACATAAGCTTTAGTTATAGTGTGCCAG[A/G]CCCCAATAACAGAAAACCTGTCTCCAGAAGATGCT	A. duranensis
Affx-152032094	1	Aradu.A01	6921211	+	TTCTTCCAAAAGGGTGTTTGATGAGGATGCCCTCT[C/T]GAGGGATGTGGTTACTTGGAACTCCATGATAGCGG	A. duranensis
Affx-152082185	1	Aradu.A01	6922007	+	GTGGAAATGGGAGAAAGGATTGGAAACAAGTTGTT[A/G]CAGTTGGATCCAAACCATGATGGCCATTATGTGCA	A. duranensis
Affx-152032746	1	Aradu.A01	6933639	+	CTTGGCCTCATTGGTTATGGTGTTCAATATCTCTT[C/T]CTAACTAACCATATCTCAAATCTCTCTTATTGGCA	A. duranensis
Affx-152037505	1	Aradu.A01	7002818	+	GTCCCAGGATAAGAATGGTACATGCCATTTGGATG[A/C]ACAAGTAATTCAAAAAGTAGTGTCTCAAGCTATTC	A. duranensis
Affx-152074891	1	Aradu.A01	7180725	+	CTCCCAGTATAGCATGGGAGTTCATCCATTTCGCC[C/T]ATTTCAATTGTCATGTGCTCTGGCAAGCTTGGGCA	A. duranensis
Affx-152060302	1	Aradu.A01	7219047	+	CCATTCACAAATATGTTATCACATTTGAGGTCTCT[A/G]TGGATTACCGGAGGATCGTGCTCGTGTAGATAAAC	A. duranensis
Affx-152079306	1	Aradu.A01	7260675	+	CGATTGCTTTCGTAGTTAAGCGAATGATCTTTCTC[A/G]AGCAGTTTTGCCATTAACCCACTTTTGTAATTCTC	A. duranensis
Affx-152036832	1	Aradu.A01	7277733	+	AGCAAGACCTACCACCAGGGATAAGGAACCAGATT[C/T]AGTTGATAATGCTTCAGAGAATGTGGAGATTCCCT	A. duranensis
Affx-152026854	1	Aradu.A01	7293149	+	ATGATATTGTCCACTTGAGCTTGCTCTTCGTTGAT[G/T]GTTGCTACTCCATTATTATTGCTACTAGCCCCTTC	A. duranensis
Affx-152067669	1	Aradu.A01	7316249	+	GGTACAAATCATGAACAGCCAATGGAAAACCATAG[C/T]GGAGATGTAGATGTACGAAACTCAAATACTTGCAG	A. duranensis
Affx-152052393	1	Aradu.A01	7343466	+	TCCTTATCAACCTAAAGATGCCGAGCACAAGAAGT[C/T]GCCTTCTGTTCATCATAGTAGAGTTAATGCTGAAC	A. duranensis
Affx-152041271	1	Aradu.A01	7372951	+	AGTGCTGGTGAATAACGATCCTGATCCCGATTAGG[C/T]CAATAATTGGAACTCTTTGCTGCTGCTTACTGCAC	A. duranensis
Affx-152028649	1	Aradu.A01	7436853	+	CAGAGTTATTGGAAGAGACAGAATGGTAGAAGAAT[C/T]AGATATCCCTAAACTAAACTATATAAAAGCTTGTG	A. duranensis
Affx-152070672	1	Aradu.A01	7570047	+	ATGGAGACATGAGGAATGTTGAAGTCAACGATTGG[A/G]TGAAGTCGAAAACCTTCTCTTATACATGCCTTTAT	A. duranensis
Affx-152031009	1	Aradu.A01	7642273	+	TCTTACTTTCTTTTGGATTTCTGGGTGGTTCACTA[A/G]CTCAGCTATTCCCCACTCAATTGACCATAGTGTTG	A. duranensis
Affx-152075487	1	Aradu.A01	7778025	+	GTGTTTGATGCAAATCTTGATACCCTTTTGTGGGC[C/T]CTACACAAGGAAGGTTACCCTGACATGGATATCAT	A. duranensis
Affx-152068608	1	Aradu.A01	7778389	+	TAAGGTATATGGAGAAAAAATGGTGTGTTTTGGAT[C/T]CTTATGCTTCTAATTTAGACTATTTAGCTGTTAGC	A. duranensis
Affx-152073207	1	Aradu.A01	7778463	+	GACTATGCTTGTAGCTTATCTGATTGCACTTCTTT[A/G]GGGTATGGTTGTAGTTGTGGTGAGTTAACTCTAGA	A. duranensis
Affx-152041473	1	Aradu.A01	7802538	+	TTCCGCGGATTTGTTCGGTGATCAGAATCGGAATC[A/G]CTAGGATTCAAAAGACGGATTCTGTCGGTGGAGAG	A. duranensis
Affx-152079498	1	Aradu.A01	7836220	+	TATGGACATGTACATGAAATGCTTTAAGCCTGAAA[A/C]TGCAATTAGCCTCTTCAACAGAATGCCAGAGAAGG	A. duranensis
Affx-152039011	1	Aradu.A01	7840794	+	TTTGAGGGAAATACTATTCCAAGTTCTTATGGCAA[A/C]ATGTCAAAACTGCTGAAAATGTAAGTGAATTTGCT	A. duranensis
Affx-152054801	1	Aradu.A01	7843086	+	ATTGATGGTGTAAGGGCCTTCACTTTTGGAGAATT[A/G]TCTGCTGCTACCAACAATTTTAGCAACTCTTCTCA	A. duranensis
Affx-152082664	1	Aradu.A01	7865157	+	GTAATGGTGTAAAGTGCAAGTAAAATAGCGCCAAT[C/T]GGATCAATCCACCAGTAAAACTTATCACCAAGAAC	A. duranensis
Affx-152054669	1	Aradu.A01	8070919	+	TCCTTTTTAATGTTCTAGGTCATTGGTTGTCTGGC[C/T]CCAGATCCTGAAAAACAGGAAGCTTTAATTGTCGA	A. duranensis
Affx-152039317	1	Aradu.A01	8085992	+	CATTCTTCTTCATGAGAATTAAGGTAAGTAAAGCA[G/T]CACTATCTCCTCTCTTGCTAATTCCAATAAGGTAA	A. duranensis
Affx-152080916	1	Aradu.A01	8090322	+	AAAGGCATCAACTTTCTCTTAAGGAAAATGGAATG[A/G]CGGAAACTGTGGTTAGTTTAATGCATTAATTACGA	A. duranensis
Affx-152065725	1	Aradu.A01	8093111	+	GGATTTTTGTTGCTAGTACTGTGCTCTACTATTTC[G/T]TTGAGAAGACTTCTCACAGATTCTTTGACATTCTT	A. duranensis
Affx-152032047	1	Aradu.A01	8176264	+	CTAAGGAGAAAACACAAGAAGCTAAGATTCAAGCA[A/G]AAGAGCATCAATGTTTCTTTTTCCTTCAGGGCCTT	A. duranensis
Affx-152028920	1	Aradu.A01	8213007	+	GTTAAATTTGGAAAATTGAAGCTTTTTAAGGTCAA[C/T]TTCAGGGTTAGGTGCAAGCTTGTGGTGAATAGCCT	A. duranensis
Affx-152068973	1	Aradu.A01	8287341	+	CCCTCGTAGAAGATGTGATAGAAGTGGCCAATCCC[A/G]ACCTGAAGCTTATAGTCCAAGCCCTTGAGTGTTGC	A. duranensis
Affx-152050224	1	Aradu.A01	8318086	+	GACACTTGGTGCTTTTGTAAGGCGCACTTTTGTCT[C/T]TATGATGATGACATTGGGCCCTAAACACACAACAA	A. duranensis
Affx-152028643	1	Aradu.A01	8335874	+	GCCCTCTCAGCCATCCCTAGAAGTTGGAAAGAGTC[A/G]CTGCTCATTTCGGCAACAAACATTCCCATATTTGA	A. duranensis
Affx-152062007	1	Aradu.A01	8483088	+	TCCCCTATTCTAGATAGTATGCTTAAGGCTAAACT[C/T]GCAAGAACTCTGGAATATGCTTCCAGAATGGAATG	A. duranensis
Affx-152075666	1	Aradu.A01	8626486	+	AATGTAAAGAAATTCGAAATATCTTCAACATAACC[A/G]CCATGACTACAAGCTGATAACAGAGCTAAGAAAGT	A. duranensis
Affx-152047706	1	Aradu.A01	8704217	+	GATCTATTGTAATAATAATTATCTTCTTTTCTTTC[G/T]CAACCTCCAACTACCCACTCTCTTCTTTCTGCTCC	A. duranensis
Affx-152063423	1	Aradu.A01	8777664	+	GAAATTTTGTCACCGCTTCCTTCATAAGCACACCA[C/T]ACTCGCATTGACGATTGGAACTTCAACAGCCACCG	A. duranensis
Affx-152049489	1	Aradu.A01	8892774	+	TTGAGACACATATGGACTTGGTTGGGTTTTACATC[A/G]GTGTCGAAGAAAAATTTTCTGTCGCTATTGGATTC	A. duranensis
Affx-152045466	1	Aradu.A01	8892852	+	AGTTGCATTCTTGTGCCTGGTGGATGGCGAGAAAT[A/C]TCTCTCATGGAGTATAGTTCTGAGGTCCATTTAAT	A. duranensis
Affx-152076117	1	Aradu.A01	8944361	+	AATTAGTTATGATCACAAAACAATACTCACACTAA[C/T]AGAAAACTCTCCAAAGTAATTGTTTTGGCCAAACT	A. duranensis
Affx-152076386	1	Aradu.A01	8960707	+	GATGTGCAGTATTTTGATTCGTGATTCCCACGTAG[A/C]AGATATACATTATGAGGCATAAACACCTGATCCAA	A. duranensis
Affx-152061466	1	Aradu.A01	9110781	+	CAACCAGTCTTTCGCTTGCGTAAGAATTTTATACT[A/G]GAACCCTCAATCACTGAAAGGTTACCTGGTTCTGA	A. duranensis
Affx-152065184	1	Aradu.A01	9154456	+	TAGCTGTTGACATGTCAATTGCTAAGGGAGAGTCC[C/T]TTGGAAAGCCCTACATCATTCATCAAATCATTCTC	A. duranensis
Affx-152067683	1	Aradu.A01	9205209	+	CCCTTAATTGGGGAAGAGAGTTGTTCCACTGTGAG[A/G]ATTGATGTTAGGCTTGCAATGTAGCTTGAATTCAG	A. duranensis
Affx-152053128	1	Aradu.A01	9311233	+	CAACCATTGAGAAAAGTGGTTCCCGTGTTAACTCA[A/G]GACCTGAATTTTCTTCCTTATGAAGATGACATGTC	A. duranensis
Affx-152071065	1	Aradu.A01	9311874	+	AAACGTGCATCTAGTGACCGGGTAGCAAAAATAAC[A/G]TTATCAGAGTTAGTCAAGTATTTTGATATACCGAT	A. duranensis
Affx-152048377	1	Aradu.A01	9316331	+	AGCCAGTTCTCGGAGATTGCAAGCGGCAGCATCAT[C/T]GATGACGGGACTAGTTCGCTTCCATCTTCAAGTGG	A. duranensis
Affx-152029049	1	Aradu.A01	9389221	+	TTTGAAATAAATGGTTGCTGCATCTGCTCAAGATC[C/T]GGAAATCCCTCTCCAAATAGGTTATTGCCACCCAT	A. duranensis
Affx-152057244	1	Aradu.A01	9463229	+	ACCAACTCTCCAATATTCTCAGGAATTTCGCCAGA[C/T]AGATAATTTTTCGAGACGTCCAACTGACGAATAAA	A. duranensis
Affx-152044923	1	Aradu.A01	9464836	+	GCCAATATGGGGTGACATGAACCCTTGCAATTGAT[A/G]TCCTTCTAAGTTCAACTCCAAAACTCTTTGCTCTC	A. duranensis
Affx-152049319	1	Aradu.A01	9563982	+	TTGAACAATCCTGATCTTGTAACTACAAATCCAAC[C/T]GTGTCATTCAAAACAGCCATATGGTTTTGGATGAC	A. duranensis
Affx-152065140	1	Aradu.A01	9601661	+	TCTTCGAATGAAATCAATGCTGTTGCTCAACTCTT[C/T]AACTATGGATTGTATTATATGCTGCTAGATTTGAA	A. duranensis
Affx-152029381	1	Aradu.A01	9616542	+	GCTGCCCTTGCTTTCTTCACTGCTGGACCTGAATT[C/T]GTTTCTCCCTTCAATTTTAGCACACTTGCTCAATT	A. duranensis
Affx-152070900	1	Aradu.A01	9621253	+	TCAACTTTTGATGTTGGAACCAACAATTTTCTAAA[A/G]AGTATAGCAAAGGCTAACATCCTCTACAATGGGAT	A. duranensis
Affx-152068914	1	Aradu.A01	9623531	+	GATGTTGTCCGGCTGTTACTTCTCAGAATAAAGGA[A/C]ACTGTTTGAAACCACTCAATGATTTAGCAACAGCC	A. duranensis
Affx-152082386	1	Aradu.A01	9636945	+	TTCACACAAACACAAAACTTCTCTCCCTGTTTAAT[C/T]TGTGTCTTTGGATCAACAAATGTCCAATCCAATCC	A. duranensis
Affx-152060938	1	Aradu.A01	9643403	+	ACAGAAGGACTATTGACCTCAATTACAAAGACACA[A/G]CCTCAGTGGAAGCGTCTTCTATCAGCAGCTGATCA	A. duranensis
Affx-152059483	1	Aradu.A01	9643598	+	CCTCTACTGCGTATGCAAGCAGATGTTAGACTCAA[G/T]TACTCTAGAAATTTTCTTGCTTTGTGCAACCTACA	A. duranensis
Affx-152075469	1	Aradu.A01	9682715	+	CACAACTAAGCTAGTAGACAGGTATACCCAATTAA[A/G]CTCCAACCTTGAATATGCACGCAAGGTGTTTGACA	A. duranensis
Affx-152034868	1	Aradu.A01	9682978	+	ATGGGCATGTTGTGAAGTGTGGGTTGGACTTGGAC[C/T]TGTTCGTTGCCAATGGCCTCATTGCGTTTTATGCG	A. duranensis
Affx-152052343	1	Aradu.A01	9683595	+	TCCATGGAAACCTATGGTGTCAAGAAAAGCGAGGC[A/G]CATTATGCTTGCATTGTGGATCTATTAGGCAGAGC	A. duranensis
Affx-152072907	1	Aradu.A01	9684771	+	TCATCATTCCTTTTGGTTATAATAGTCTCTTCAAC[A/C]CTTTTCTGTTTGAGGGCCATTCTCTTCTTCTTGCA	A. duranensis
Affx-152044979	1	Aradu.A01	9684984	+	ACACTATTGTTGGGACTCATTGTTGGATTTTGAAG[G/T]GCCATTGAAGCTACTACAGGTTGTGTAAGAAAAAA	A. duranensis
Affx-152073381	1	Aradu.A01	9732844	+	ATTTTCCTTTCTATTTTACACAGGTCGGATGTGTA[C/T]AGTTTTGGTGTCATCCTCTGGGAACTAATGACTCA	A. duranensis
Affx-152059031	1	Aradu.A01	9780063	+	GTTTTTGCCTTCTTCTTTACAGCAGGCTCCTCAAC[A/G]AAGAAATCATCTGCATCTTCAGCAGCTTCCTGATC	A. duranensis
Affx-152030644	1	Aradu.A01	9788357	+	CAATCCACCTGATTATGGCGCTTGCTCACTATTTG[A/G]TTGCAGTTCCCATTGAACCTTCCCCTAAATCCCCA	A. duranensis
Affx-152028633	1	Aradu.A01	9821068	+	AGTGATTCTGGGAAGGTTCATAGTCAAGTAAGGCA[A/G]AGGTGGCTTAATGGTGAAGAGTTCATTGTATCATC	A. duranensis
Affx-152067325	1	Aradu.A01	9873427	+	TGGCCACATTGGAACCACAACATACACAGTGAAGT[C/T]TTGCTTAGCTTTAATCTTGCTAACAATTTTAAGTG	A. duranensis
Affx-152070541	1	Aradu.A01	9976039	+	CTCTTCCAATTTAGGGTTATTAGGCTCTTTTAAAC[A/G]CCTGCTTTCAATCTTTACTTCATCCAGATAAATGC	A. duranensis
Affx-152062128	1	Aradu.A01	10031655	+	GGAGAGGAGCTGTGGGTTGATAAATACAAGCCCCT[C/T]TCTGTGGAAGAACTTGCTGTTCACAAGAAAAAGGT	A. duranensis
Affx-152032937	1	Aradu.A01	10049576	+	GAAGAAAGTGATGAATAATTAATGTCACTGTTATA[A/G]CTACTTGCACTTGCACCAATGGAATAATTTGCAAG	A. duranensis
Affx-152060710	1	Aradu.A01	10077398	+	GCAAAAAATCCAGAGACTCTCACCACCCCACTGAG[A/G]ACCCCATTGGCTACTTTCTCTGTCACTTTAGTCAC	A. duranensis
Affx-152068673	1	Aradu.A01	10083212	+	TTTCGAAATGAAGTAGGTACTCCATCCAAGTGGAG[A/G]TACTGAAACTTGAAACAGAAGTGAATATTTTGGTG	A. duranensis
Affx-152058655	1	Aradu.A01	10084626	+	AAGTTCAAGCTCCTAACCTTAGAAGCTCCAATAGC[A/C]AGTCTTTTAGCATAGTCATCAGTTACATGTTGTTT	A. duranensis
Affx-152052198	1	Aradu.A01	10089595	+	TCATGGGAATGTGCAACCAAATGAACATTCAATTT[C/T]CCTTCATTTATAGAAGCATCAGTGTTGTACTTTAT	A. duranensis
Affx-152049480	1	Aradu.A01	10112817	+	GTGCAATGGTTGCAAGGGTTTTACTCTCTTCCACC[G/T]CATGTTCAAATTGCTGGTTCTAGGGCATATCAAGA	A. duranensis
Affx-152028589	1	Aradu.A01	10120362	+	GCGGGCTTCCACTTTGCGACGGAGAGCTTCGGTGG[C/T]GATGTCGTCGATCAAGTCATCGGCGTCAAAAAGAG	A. duranensis
Affx-152056774	1	Aradu.A01	10148347	+	CCCACAAATAACAGAATCATCAACAGCAGAATTTG[G/T]AGGTGTTGCACGCCAAACATTGCCAGAGACCACCT	A. duranensis
Affx-152051769	1	Aradu.A01	10154147	+	TTTTCTCCTTCAAATTGGCTTGAGAAGCATCAGAC[A/G]GATCAAAAACATTTTCTAGTTTTGAGATGCAGAGT	A. duranensis
Affx-152073313	1	Aradu.A01	10176059	+	TCCAATTTTCATCTTGATATGGAGGCTTATGAGAG[C/T]GAGGGTCCTCTTTATCTTAGCACCCTTTTTGCCAT	A. duranensis
Affx-152051942	1	Aradu.A01	10186863	+	ACATATGGGAATGGAAGTATGAAACTGGGGATTTC[A/C]TTTTTGCAAGACTTCAAGCTTGGCCATTACATGAA	A. duranensis
Affx-152061167	1	Aradu.A01	10256811	+	GTCGCGTAATCTCCACTGCAACAGTACTTCGGATC[A/G]CCGAACGCTTCACACGCGCTCTTGCAAGCCACGCC	A. duranensis
Affx-152072495	1	Aradu.A01	10275991	+	CATTTACAGAAACTCGATCTCAAGGCCAATGAGAA[A/G]AGCGCATTCATTAACCATTGCATTTGGAATGCTCA	A. duranensis
Affx-152034836	1	Aradu.A01	10351980	+	CGAAAACTCAACAACAATGCTGCATTGGATCCATT[A/G]AACCAGAAAACTGAAAAGATTCCCTCCACTGGTAC	A. duranensis
Affx-152041235	1	Aradu.A01	10354959	+	CAAATCACTGGACTACCCGGTGAACAAGGGAAATC[A/G]GACTCTTTTTGGATTCACTCACATAAGGTAAGTCT	A. duranensis
Affx-152080291	1	Aradu.A01	10355299	+	TCTCATCTTCCAGGAGCAATGGGGTGATGCATCAC[C/T]GGTAGAATCAGGGTCTGATATTGATGATTGTTGCT	A. duranensis
Affx-152035611	1	Aradu.A01	10360126	+	GCACCATCAGATGCCTTGGAAGGTTCAGACTGCTG[A/G]TTAGCTGTGTTGTTTTGATTTTGTTCAGTGCAAGG	A. duranensis
Affx-152045072	1	Aradu.A01	10362840	+	CCATCATCTCCTAGCTTGTCCATCATTGCTTGTGC[A/G]GCTCCCTAATCATAATATTATTCTCATTTCAACAT	A. duranensis
Affx-152031486	1	Aradu.A01	10363537	+	TCTTACGCGGGCTTACATCTCTTTCCCGACTAAGA[C/T]CTCTTCTATCATGTTCTCGATCACGTGATCCACGT	A. duranensis
Affx-152038174	1	Aradu.A01	10368213	+	CATAGCCTGTGCCAACACATAAGGAAACTCAATAA[C/T]AACCTGCACATCCAAGAAGTACAACATATTAATCT	A. duranensis
Affx-152038528	1	Aradu.A01	10369559	+	GGTAGACCAACTAGTGCCCCTTTCAATGGAGTGAG[C/T]TCCACCAGTTCCATTACCTCCTCAACAAAGGCCTG	A. duranensis
Affx-152056519	1	Aradu.A01	10400343	+	GTTCATACCAGATGGACCAACCGGTGAATAGTAAG[A/G]AAACATGTTACTATTGTCTCCATAACTTCCATAGC	A. duranensis
Affx-152050899	1	Aradu.A01	10430573	+	CTTTTCAATGGGCTGCCTCGAACTTATGAGCTCTA[A/G]CATAACTACTCCGAAGCTATACACATCACTTTTTT	A. duranensis
Affx-152081935	1	Aradu.A01	10430637	+	CTTTTTTCAGTTAGTTGTTGTGTCATGTAGTATTC[C/T]GGGTCCAAATAGCCCTGTAAAGATGTTAACTTTTG	A. duranensis
Affx-152054238	1	Aradu.A01	10508142	+	AAAAAGGCTAGAAATCAATGGTCCCAGCTCTCCCT[C/T]ATGTCATTTTTCAAGAAAAGTTCAAATATTGAAAA	A. duranensis
Affx-152068737	1	Aradu.A01	10508427	+	AGAATACATCAATTGATGCAGAACAGTATACCACT[C/T]TGCAAGGGCCATAAGGAACCATGTGTTGCTCGGGT	A. duranensis
Affx-152051281	1	Aradu.A01	10513997	+	CGAGTAGGTTCATCAATTGGGAATAATTGCAGCTT[A/G]AGTTTCATACTATTATGTACATTGTTATCTACATG	A. duranensis
Affx-152076569	1	Aradu.A01	10515169	+	GTGTACCAGCGAAGCATTGCAGCATTGGTATCTTT[C/T]GAGTTTTTGGCATCTAAACACAATCCTGGACCAAG	A. duranensis
Affx-152033574	1	Aradu.A01	10522471	+	GCAATCCTTAAGAACCTATCATTATTCTCCACCTT[C/T]CCAAGTATTCGAGCAACTTTGTTGGTGTGCAAGTT	A. duranensis
Affx-152055452	1	Aradu.A01	10532490	+	CTTGCATCCTTCATCTTGATGAGCTCTGGTGACTT[A/G]TATCCTTGAGCAGCCGAGCTTTCGAGCATTTCTTG	A. duranensis
Affx-152079899	1	Aradu.A01	10532610	+	GGTTGGTAAGACCGATCCAAAAGGATGTTTTTCGA[C/T]TTGAGGTTTCCATGGATGATTGGTTTGTCTAGTCC	A. duranensis
Affx-152048889	1	Aradu.A01	10533681	+	CCTGTTTCTGCTGTTCTGAGCTCTCTATATCCTTC[C/T]TCTCACTTCCATCTCTTGATGATAATCTTTTCAAG	A. duranensis
Affx-152083079	1	Aradu.A01	10646943	+	CAGGCATGAATATAACATATGGACTCTTGGTATTC[A/G]GATCGAATTCAGTGCTTGTAGCATCTTTTACACCC	A. duranensis
Affx-152044336	1	Aradu.A01	10877830	+	GTATCAATGGGAGTAGTATCATCAACTAATGGTGC[G/T]GGTGGACTCTTTCTAATGATTGATGATGATGATGG	A. duranensis
Affx-152071960	1	Aradu.A01	10935987	+	GGAATTCTTGTTACTGAGGCTAATTTGTGATTTGG[G/T]GTTAGGGAAAGTTGCCATTTTTAATGATACTTGGA	A. duranensis
Affx-152060859	1	Aradu.A01	10936115	+	CGGATAGTCGAATCCGAAAAAGGTTCTGTTTTTGT[G/T]AGAGAATGAGGAGTGGTAGGAAAAGGAAGTTGCAT	A. duranensis
Affx-152038802	1	Aradu.A01	10951447	+	TGTGAAGGTTCATCGGTATATGCTAGTGCCATAGC[C/T]AACAAGCTTATTGAGGTCATGGACAGAAGTTTGTC	A. duranensis
Affx-152063739	1	Aradu.A01	11117619	+	GATGCTCTTTCTTCTGAGTCTGCTCTTTTCCTTGG[C/T]AACAGTATGCCCATTCGTGATGTAGATATGTATGG	A. duranensis
Affx-152060280	1	Aradu.A01	11121418	+	CATCCTCCTATAAGTGAAAAAGATGAATGTGAAAC[A/G]TCATCAGTTCAGGTTTGTGCACTACTTGATTCAAA	A. duranensis
Affx-152068927	1	Aradu.A01	11183612	+	CAGTTTTTGTCAATGAAACTTGCCACGGTAAATCC[G/T]CGGATGGATTTTAATATTGAGGGATTGCTTGCTAA	A. duranensis
Affx-152038549	1	Aradu.A01	11189754	+	TCAGCCAGGGGTGCCCAATCACCAAAGTTCCTCTC[A/G]ATAAATTGGTAAGCGATTCCACCCTTTCCACTCCC	A. duranensis
Affx-152079877	1	Aradu.A01	11203914	+	AACTTGTGCATTGTGATCACAGCCATCATCTCTGC[A/G]GGCAACTCATTGAAATAAGGAGCATGGCTCAACCT	A. duranensis
Affx-152032928	1	Aradu.A01	11329293	+	GAGTTGTTTTGTAGAGGAGTGAATCTATATGGACC[A/C]TTTTGGGAGCATGTGTTGGAGTATTGGAAAGAAAG	A. duranensis
Affx-152047319	1	Aradu.A01	11376476	+	CATTTTCCTTGATCAACCGCAAAACCAAATACCCT[A/C]TAACCCTAAACCATGATCACCCTTTATTCTCTAAC	A. duranensis
Affx-152028387	1	Aradu.A01	11382044	+	AACTCCAAAATCAGGTACCACTTGGCTTAAGGCAT[G/T]GACATTTGCATTGCTTAACCGCCACAAATACCCTA	A. duranensis
Affx-152070878	1	Aradu.A01	11401844	+	AGAGTTGTAATTGATAATGAATCCAGCAAGAAAGC[C/T]ACTGTTATAAGGGTATGGAGTTGAATTCGATGTCT	A. duranensis
Affx-152082254	1	Aradu.A01	11416797	+	CTGATCCCAAGTGAGAAAAATCCAATACTTGTTGC[G/T]ACTCCAACAAAAATGTCATGGACCCCAACTCAAAC	A. duranensis
Affx-152046224	1	Aradu.A01	11604414	+	AAGAAAAAAAGAGTATTGTTATGTATCCAATGAGG[A/G]ATGGTGCATGCTTTTACTTATTGAAAAGCTTCTAA	A. duranensis
Affx-152046145	1	Aradu.A01	11616254	+	ATATTGTCCTGCCTTCTGTCTATATTCTTTACCCT[A/C]TTAGTCTTCTCGACATGTAGCACCTCGTAAGCCTT	A. duranensis
Affx-152063689	1	Aradu.A01	11617268	+	GAGATTGAAAAAGTGGCTAAAGCACAGCAAGAGGC[C/T]GCTGTTAATAGATTCCGAAAATGGGCATCTAGGTA	A. duranensis
Affx-152060359	1	Aradu.A01	11624384	+	CCTACCACCAGATACAGGCTTTGAATCATCAGGGG[G/T]TCCATCTCCTTTCCCTGCAATATTTTTCCACAATT	A. duranensis
Affx-152041443	1	Aradu.A01	11630505	+	TTTCAAGTTAGCACAGTTTTATATTTGAGTGGAGA[A/G]TGGAGACCCTTAAATCCTGTTAACTGTTGTTTTCC	A. duranensis
Affx-152062911	1	Aradu.A01	11753301	+	AAGCTCTCTAATGGGTCAGTTCTCTTTCAGAGACC[A/G]GATTCCCTTGGGAGGTTTGGAAAGTTTGGTGGGAA	A. duranensis
Affx-152028389	1	Aradu.A01	11756006	+	GGACCGGAACATAGCTTTTTGAAAGATATCGGGCG[A/C]GCTGAATATTATAGCATCACTGATGAAGAAGCACT	A. duranensis
Affx-152054702	1	Aradu.A01	11796164	+	ATGATGTCGGTCCTTCTCCTTTGGCTCAAAATGTT[A/G]TGTTCCGTGATTTGCCTCTCCGTGATGTGGGTCAG	A. duranensis
Affx-152064439	1	Aradu.A01	11797007	+	GGCCAAGCCAAGCTTGGAGTGAGCAATGATGCCGT[C/T]GAAACTTCAAGAACACGTGGAGTTGTACACGAAAA	A. duranensis
Affx-152044057	1	Aradu.A01	11843466	+	TGTGAAAAGTGTTGAGAAGGCACTTGAATCATTCT[C/T]CAAGGTGGATAAAACTGAGCAGGTTACATGTGATA	A. duranensis
Affx-152045571	1	Aradu.A01	11921752	+	AACAAAGAGAAACAAACATTTGTGAGAGGTGAAGA[A/C]TCCAGAAGGAGGCATTATCCTGAGCATCATGCTGC	A. duranensis
Affx-152041752	1	Aradu.A01	11922479	+	CAGTAAATAGTGGATTTATAAACATACCTCAGGTC[A/G]CTGACAGAGTGAATCCGAATGGTATCATGACTACT	A. duranensis
Affx-152056665	1	Aradu.A01	11923398	+	TATCAACTTGGTTAAATCAATCTTCAGTGCCTCCA[A/C]GCTTCTTTCTCAGCCTGCAAATTCGAATAAAGAAA	A. duranensis
Affx-152049036	1	Aradu.A01	11960034	+	AGACGGGAAGTTAATTTTGAAGTGTAGCAGTTTTG[A/G]GTCCATAAATACCTGTGTGTAGGCAAGGGCTAAGA	A. duranensis
Affx-152027634	1	Aradu.A01	11971012	+	AACCAAGCATGCATTGGAGTATAAGTTTCCTTGTT[A/G]GTAACAATGTGAAAGACTAGTTTTTCTGGGTTGGC	A. duranensis
Affx-152065817	1	Aradu.A01	12006326	+	AACTACAATGGCACTGCTTGTGTTCCAAAGAAAGG[C/T]ATAGCAGATTGCAAGGGTTTTGGTGCTTCAATGAA	A. duranensis
Affx-152058134	1	Aradu.A01	12009424	+	TGATCATCTTGTTCTAGCTTGTTCACTCCGACACG[C/T]GTCATGAAAAATGGGTTCTTGTCGATATTGATTGC	A. duranensis
Affx-152056530	1	Aradu.A01	12011660	+	AAGGAGATGTATTAAAGGCGTACCGTCCAAAAAAT[A/G]GTAGTTGGTGTGTCATTGAAGGCAACTCTAGCTAA	A. duranensis
Affx-152050157	1	Aradu.A01	12011768	+	GCTAGTATATTCTTTGGCTTCAAATCTCTATGATA[A/C]ACGTTTGCTGTATTGTGTAGCAAATTATTAGTTAG	A. duranensis
Affx-152037175	1	Aradu.A01	12024822	+	ATATCTTCCTTTGGCGAATCAAGTTCAAGCTAATC[A/C]AGTATTGGAACATTGTCTGGCCCTCAATTTCTTTG	A. duranensis
Affx-152043690	1	Aradu.A01	12274662	+	GGCAGGACAACCAAAGAAGGAACATAGAACAAAGG[A/G]AGATATCTCTGTATGAACATGAAGGCAGGCTCAAA	A. duranensis
Affx-152040334	1	Aradu.A01	12338822	+	TGACGGATCCTTGGTTGCTAGTCATTCTTCCTCAA[A/G]CGAAGACATTATCATGGTTAACAATGGCTGCCTCT	A. duranensis
Affx-152062005	1	Aradu.A01	12435541	+	ATTTTGTTAGTCAATGGTGCAGATAAAACAAGGAA[A/G]ACTAAGGTGATTTTATTGTTCATGACTTTGTTCCT	A. duranensis
Affx-152027680	1	Aradu.A01	12593839	+	TAGTTAGTTTTAATGGAGATGGCTGAGGTTGGAGT[A/C]GTTAGAACAAGAGCTTCAGCAGCATTGGCCATGGA	A. duranensis
Affx-152055914	1	Aradu.A01	12608715	+	TCTGACGATTGAGAAACCATTTTCTTTCGATACTG[A/G]GGCCTGGCTGCGAGCAAATTAAACGCTGATGTTAA	A. duranensis
Affx-152074365	1	Aradu.A01	12610918	+	GCAAAGACCACATAAGAAGCCTTCACATAACCTTG[C/T]ATAGAGCCACCAAAATCCATGCTAATTATAGGACC	A. duranensis
Affx-152081552	1	Aradu.A01	12699876	+	GGTCTGCCTGTGGCATTCTGTAAGAAGCACTTGGC[A/G]GATAAGGATACAACGATGACTTTGGAAGATGAATA	A. duranensis
Affx-152070212	1	Aradu.A01	12700180	+	GATAATTTAAGGGAAGTAGATGGGGCCCTTTCGCT[C/T]ATGAATCTAGACAGTTATGCAAGACAAAAGCAGAG	A. duranensis
Affx-152056166	1	Aradu.A01	12771460	+	AGAGGAGGAGGATTATCATCAATGAACCACATTCT[A/G]TTCCTTGCAAATCCATGCAGCTCCAGAGATCCACA	A. duranensis
Affx-152055486	1	Aradu.A01	12920416	+	CAAGGTTCCCAACCAAGTGAGAATGCAGAAAATAT[A/G]GCTGGAATAAAGCAGGCTCAGATTGGCACTCCCCA	A. duranensis
Affx-152054736	1	Aradu.A01	13507905	+	ACAATATGTCCCATTTTAGGCCGCTTTTGTGCATT[C/T]GAGTCTGTGCAGCGCAATGCTACAATAAGTACTCT	A. duranensis
Affx-152043123	1	Aradu.A01	13508153	+	CAGTTTTGCAACAGCAGACAGAACAAACCTGCTCC[A/G]ATGGCCGACTATAATCAACAGGATTCCTGCCTGTA	A. duranensis
Affx-152044900	1	Aradu.A01	13522188	+	AGTGGTTTTAAAAAACTTTGTAACCTGAGCCCTTC[G/T]TAGTCCAAATTCAAGTAGAGTTTTGGATTTTCCAG	A. duranensis
Affx-152060223	1	Aradu.A01	13838268	+	TCAGAGAACTGAACAGATCCAGAAAAGCTTCCAGA[A/G]GTATTGCTCCCTGGATTTGTACTTGGTGCAGAAAT	A. duranensis
Affx-152083082	1	Aradu.A01	14044091	+	ATTTAACAGGACAATCGGGAAATGTTTGAGCCCTT[C/T]ATTGAAGATGAAGTCCCCTTTGATGAATATTGCCA	A. duranensis
Affx-152072251	1	Aradu.A01	14645714	+	ATCATGTTTACGGAAATGGTGGGTCTCCTTTGGCT[A/G]ATATGTTCGAAGAATGCATTGCCCCGTTAGTTGAT	A. duranensis
Affx-152032362	1	Aradu.A01	14649573	+	CATGAATATCGCAGTAGATGTGCTTTTGTAGACAA[A/C]TGTGAAATTGATGAACCAGTATGTAAATAGGGAAA	A. duranensis
Affx-152081224	1	Aradu.A01	14652715	+	GTGGTACATGTGCATGAAGTTCGTGCTGAATTCGA[A/G]AAGCAAAAGCAGGTGTAAGTGACCACAATTGTTTT	A. duranensis
Affx-152077065	1	Aradu.A01	14895529	+	CCGTGTATGTATCAATATCTTCATCAACAAAATGT[A/G]AATTTATATTTCAATTAAGAGTTTGCAAATTGGAG	A. duranensis
Affx-152045230	1	Aradu.A01	14897407	+	TGCTTGGCGACACCAACTCCACCTAAAATGTTTGA[C/T]GTTTCATATTAAATTTGAACAGCAATCGTTGGTGC	A. duranensis
Affx-152074582	1	Aradu.A01	15260449	+	AGTAGTGGATCACCTATGGTTGGTATGGTAGTGAC[A/G]ATTTCTCCAAGTTTCAGCTTATAGAGTATGGTGGT	A. duranensis
Affx-152058699	1	Aradu.A01	15260506	+	TAGAGTATGGTGGTTTTGCCAGCAGCATCAAGACC[C/T]ACCATGAGAATCCTCATTTCTTTCTTTGAATACAG	A. duranensis
Affx-152032475	1	Aradu.A01	15428022	+	ACCCTCTTCAGCATCTCAATTGACTCCTCCTTACC[C/T]CTAATCTCCTCAGGGTCATCTGCTACCTCTTCCTC	A. duranensis
Affx-152056597	1	Aradu.A01	15797872	+	CATCCATTTCTCTTCCATTATTAGCAACTACTGTT[C/T]CCTACTTCACCTTCGTCCACTACCAAATAATAACG	A. duranensis
Affx-152076040	1	Aradu.A01	15798488	+	TGTTTCTTATGTCGTGCAAGATTCTGGAACTCTCT[A/G]TTGCTATAATTTGATGTTTTTGGCAGCTCCTCCTA	A. duranensis
Affx-152045651	1	Aradu.A01	15919334	+	GGGTATACAATACCTCCTGCGCACTAGGTCTCCTA[A/C]TAGGATCAACTGTCAGAAGACTCGAAATCAATTGC	A. duranensis
Affx-152081838	1	Aradu.A01	16240989	+	TTCTGCTTCTCCTTCTTTCTCAAATCTCTCAGGCT[C/T]GAACTCAGTAGGGTTGCTCCATAGTTCAGGATCTC	A. duranensis
Affx-152045972	1	Aradu.A01	16241127	+	ATCTTTTGAAGAATAATGTGGCGCCAATAATGGAA[A/G]TGCAGGGTGCAACCGAAATGTCTCGTGGATAACAT	A. duranensis
Affx-152053642	1	Aradu.A01	16516550	+	CTTCTGCTGGAATTCTTCTCGCACGAAGTGAATGG[C/T]GCAATAGTCGGCACTGTAGTGTGCGTGCTAACAGC	A. duranensis
Affx-152076883	1	Aradu.A01	17297813	+	GAGGGAACAGCTGAAACAGAAGGATCTTGACATCG[A/G]GTCTTTGAGGGTAGAATTGAGTAAGAAGGATTATG	A. duranensis
Affx-152027980	1	Aradu.A01	17566096	+	GGTGTTCTCATAATGTATTTGCAGAAAATTTAGGC[C/T]CTTGTTCAATTACTGTTTCTGAGATTTGACTTTGG	A. duranensis
Affx-152061297	1	Aradu.A01	18338848	+	TAAGTATAAAAATCTTACTAAAAGAGTTACAAGTG[A/G]CTTGAGATCTGGCTCTAGTAGTGCAAACCAAAATG	A. duranensis
Affx-152080949	1	Aradu.A01	18615156	+	AGAGTTCGAGCCAAATAAAGACAGAGAGGGAGTAG[A/G]AGCTGTTGAGAGGATATGCGAAGTTGGACCCAGTG	A. duranensis
Affx-152069994	1	Aradu.A01	18638406	+	GGTATCAACATTGAAAATTGCTTCGCCAACAGGGG[C/T]ACGAATCAAAAGATCAGCCACCTTTGCCTCCTCAA	A. duranensis
Affx-152049065	1	Aradu.A01	19089187	+	AATATGGCAAAGGAAGAAGCGCATCCTTTTAGAAT[C/T]TTCATGATTGTGAGAGACTTTCTCAATATTTTGGA	A. duranensis
Affx-152059707	1	Aradu.A01	19206589	+	GGGACTTGGTCTCCAATGGCAAGATGGACCATGTC[C/T]CCAGGGAGTAAACTGTAAATTGACATTTTCTGCCT	A. duranensis
Affx-152037432	1	Aradu.A01	19284001	+	CTTCATAGCTAACATAATACTCGCATATTGTAGGT[C/T]TTCATAGATGTGCCTCTGCATGTGTGTGAAGCTAG	A. duranensis
Affx-152066216	1	Aradu.A01	19541917	+	ACAGATAGAAAATAGAGGAAACTTTCTAACCTTGA[C/T]AATTGTTGTTTTGAATTATGAGATGGCAATGACAG	A. duranensis
Affx-152064810	1	Aradu.A01	19543434	+	TTGAAGTATTTACATGGCGAGAAGTCGAATCAATC[A/C]GAATGGTTTTCTGAAGAATCGGAGAAGAATGAGGT	A. duranensis
Affx-152055631	1	Aradu.A01	19559380	+	ACGTAACCTCTTACCAGCCTAGTGCATCGATTATT[C/T]ATCGTATATATTCTGCTGATCTTGAACATGACCGC	A. duranensis
Affx-152036748	1	Aradu.A01	19659292	+	TTGAATGGCGTTCCGTTTTGAGAGTTGAGATTGGG[A/G]GAAGACACAACAAGCGCAACATAATGGCCGGGATT	A. duranensis
Affx-152042283	1	Aradu.A01	19820390	+	CCTCTGCAGCTGCTATCAGTTGCATGCCTTTCGCT[C/T]GCAGCGAAAATGGAAGAAACCAAGGTGCCTCTGCT	A. duranensis
Affx-152066360	1	Aradu.A01	19878311	+	ACCAATTAACTATATATATGTACCTCCCAGAATTC[A/G]ACACTAGTGACATCGTATAATCCACCATGGCTGAG	A. duranensis
Affx-152050981	1	Aradu.A01	19878466	+	TGCAATATCAAGAGTACCGTATTTTTTGAGCTCTT[C/T]AGATGCATTAAGACTCACACCCAAACTCTCAAAAG	A. duranensis
Affx-152061754	1	Aradu.A01	20275266	+	CCCGAACGTGCTACCGATGAGGACCTAATTGCAGG[A/G]ATCCGAAGCGATTTCGCCGAGATAAGTGGAAGGTT	A. duranensis
Affx-152048831	1	Aradu.A01	20832856	+	AGTTCTTCTTTCTTTCAGGCATATAATGTTTTGGA[C/T]CTATATTATGGTTTTGGTCGTACATTCTTTAACCC	A. duranensis
Affx-152066537	1	Aradu.A01	20833213	+	CTACAAAGAACTATACGATAGAAGCCACACCAGAT[A/G]ATAGAAGTGGTGTGTTGCAGCAGGTTTGATATATT	A. duranensis
Affx-152082363	1	Aradu.A01	21307983	+	AGTTTCCTGTATTGAATGAGAAGAATAAATCCCAT[A/C]AATATACCTCACAAACTCCTAATATATTTACTAAT	A. duranensis
Affx-152048363	1	Aradu.A01	21309019	+	TGGAAAACCTTTGTGTGCAGGCTTTAAGCAACGAG[A/C]GAATAGGGCCAGGAGAAGCAGGTGATTTCTTCACA	A. duranensis
Affx-152081302	1	Aradu.A01	21319811	+	GCATGCTTTTGATACATAGAAGTTTCTTTTAGCCG[C/T]ATGCTTTTTTCGTTCAGCTATATAGAACAGTGATA	A. duranensis
Affx-152075297	1	Aradu.A01	23332169	+	TGGGAGGGTTTTGATTATCTTTAGTATGCTCTTTC[A/G]ATGATGTGGCCATTGGAGACTCTAAGCTGTTTGAT	A. duranensis
Affx-152061384	1	Aradu.A01	23333331	+	GCCTCCACAGCAATCTTGTACCTTGTGTCCCAATG[C/T]AAGTGACCCCCTTTCTTCCCATGAAGAACCTCACC	A. duranensis
Affx-152069002	1	Aradu.A01	23333603	+	TTTGTACACAATTCCAGCACCTCCTTTTCCTATGA[C/T]GTTATCCTCCTTCAAGCAATCCAGAACATCGTCCA	A. duranensis
Affx-152043759	1	Aradu.A01	23333877	+	CAAGGACCTAAATAAGGGCCACAGAGTTCGGGGTT[C/T]CCCAAGAAAGAGGTATAGTTGAAGTAACTGAATTG	A. duranensis
Affx-152048483	1	Aradu.A01	23821551	+	GTTACCTTAACTAGATCGAAAAGTAACAGTAATAT[A/G]TAGAAGAAGGCGAAGATGATAATGAAGAGAGTGGT	A. duranensis
Affx-290046470	1	Aradu.A01	24876138	+	GATCTCTCGCCATTGTTCTTCTGAAAGATCTACTC[C/T]AGTAGGATTGTGAGCACAAGTATGAAGCAGAAAGA	A. duranensis
Affx-152058587	1	Aradu.A01	25725044	+	AGACAAAGGCTCATGAAGAGTTTGGCAACCTCAAC[A/G]ACGAACTTGAAAGCGCAAGCAACATTAGCATTGGT	A. duranensis
Affx-152072362	1	Aradu.A01	27135045	+	GAGAATGCATTATATGCATGAAAGATGAAGTTTCC[A/G]TTGTTTTCTTGCCGTGTGCACACCAAGTTATGTGT	A. duranensis
Affx-152041335	1	Aradu.A01	27432182	+	GGGGAAATACCAAGGGCCAATCAGCCAGCCACGTA[C/T]AATGTCAGATTCCAGAATTATACACAACAATCCGC	A. duranensis
Affx-152032689	1	Aradu.A01	27742158	+	AGAAGCAGCTCTTCAATTAAATGTTGAGCAGGATC[G/T]CCTTCTGGAAACTTTTCCATGAAGCTCTCCACTTG	A. duranensis
Affx-152034228	1	Aradu.A01	28149031	+	GATCAATTTGATGAAGACCACTCAAAGGAAGGTTA[C/T]TCAAAAGTGGCCTTCTTTAGCTACTTCTACTTGGC	A. duranensis
Affx-152056357	1	Aradu.A01	28150900	+	CATATATGTTATGTAATTAGTCCTACATTCACAAA[A/G]CTAACACAAACAATTATGCACATGGTGTATGAAAG	A. duranensis
Affx-152047588	1	Aradu.A01	28977310	+	CCTACTTTTGATAAAAGAATGAACCCAAATGCCCA[C/T]ATCAATCCTCCCTAAATTAGCACATGCTGTCAGCA	A. duranensis
Affx-152044230	1	Aradu.A01	29419297	+	GTTCTCCTATGTCCTCTAATATCAGCCTCATCCTT[A/G]ACTCCACCAAGGGATATGCGCACAAATTTCCTTCC	A. duranensis
Affx-152079566	1	Aradu.A01	29757221	+	ACACTCACCAACCGGAATGTGAAATATATGCGTAT[C/T]GGAGTGCCATCTTTCGATCAATGCGTTGATCAATA	A. duranensis
Affx-152042072	1	Aradu.A01	30348130	+	GATTTGTCTAAAGCATGTGACAAACTGTGGGACCT[C/T]GATTTAAATCGTTTGGTACCGGGAAAGGATTATGA	A. duranensis
Affx-152074474	1	Aradu.A01	30634098	+	TTTATAAAATGTGCCAAGCAACTCTCTACCGAAAC[C/T]GGAGAATCTGTATCATCGACTTCATCTGGATCAGA	A. duranensis
Affx-152057251	1	Aradu.A01	30700040	+	ACATGGACACAGGTGCCACTTCTCACATGACATCC[A/G]CACAAGGTAACCTCATGTCTTATTTCAATCTGAGC	A. duranensis
Affx-152042870	1	Aradu.A01	31071057	+	TAGCGATGACCATTCTGAAATTGGTACACTCCAAA[A/G]CCGTGCATCATGTCCGCAAAATATTCGCCGGCATA	A. duranensis
Affx-152080560	1	Aradu.A01	32400004	+	AATTTAATGGCAATACACCGTTCCTCTCCTGCTGA[C/T]TTAAAGAATGTATGTGTTTGCGCACATTGAAGGGC	A. duranensis
Affx-152073768	1	Aradu.A01	32558513	+	CGAATTGTTTATTTGGGCATGTCTCTTGTTCCATC[C/T]GTTACAGAGTTAATACTAGCTGAATTTCTTTACCT	A. duranensis
Affx-152037784	1	Aradu.A01	35442527	+	AAATGGAAGAAGAAAAAGATTATGGTTGGATAATT[A/G]CTTTTGTTCACAATGAAGACACTAACTTACCACAA	A. duranensis
Affx-152061643	1	Aradu.A01	35691222	+	TTGCATCAACAATTGTAATGTTAAAAAGGTTCAAA[C/T]TCAGCAAGCAAGCTTTGCAGAAAATGTTAATCAAT	A. duranensis
Affx-152079185	1	Aradu.A01	36142331	+	GGATCTAATGTTCAAGGGCTAGAAACAACTGCAAC[A/G]TTTGATCCAAAAACAGATGAGTTTGTAATTCATAG	A. duranensis
Affx-152080825	1	Aradu.A01	36468092	+	TACGTATTGATAGTAGACATATCAAATTTTAACCT[C/T]ATCCATAACTTCCTCAATAGTAACAAATCTTCCAT	A. duranensis
Affx-152079717	1	Aradu.A01	36775841	+	TTGGCATTTGGTCTGATAGTTCTTTTGTGACCCAT[A/G]TACCTCCTGTTATATATATAGCAAATGAAATCAAT	A. duranensis
Affx-152074503	1	Aradu.A01	36776481	+	GCAAGAGACCTCCACACTCGGGAAATGACTGACTC[C/T]AACCAACTTCCTGTCTCTCATTATATAAACTAGTG	A. duranensis
Affx-152064300	1	Aradu.A01	36780257	+	GTTGCTATAAGCAAGTAGCCATTTGACTTACGCTC[A/G]GATACAGCAGCTATATTTTCCGGTTACCAAAATAA	A. duranensis
Affx-152048163	1	Aradu.A01	37213760	+	TAATAGTTTGTATCCAGAATACAGTCAAGCTGGCA[A/G]TTACAGTTCACAGGACATTGGTGGCCAAGCAGCTG	A. duranensis
Affx-152075310	1	Aradu.A01	37218769	+	CCTCTAGGTGAAGTTTTGGGAATGCCACCATCAAC[A/G]TTTATGCCTAACGAGTACAATTCTCCGAGGAGCAT	A. duranensis
Affx-152084031	1	Aradu.A01	37950132	+	TTGTATGAACATTTTGTGTAGGACATGAAGTAATA[A/G]TTGTGCTTCATTAGTTTTATATTGATTTTATGTAT	A. duranensis
Affx-152057777	1	Aradu.A01	37971393	+	TGACGAAGGAAAAGTGAGAATTACCTTCTTTTTTG[A/G]ACGTAATCGCGGTGTGACATGGAGCTAGGTACATC	A. duranensis
Affx-152064354	1	Aradu.A01	38129883	+	GGTTTCATGTAGGAGAGAAGAATGAGCCAAAACAA[A/G]TCATTGAGCTAATACAAGATAAATGCTCTGTCTTG	A. duranensis
Affx-152071151	1	Aradu.A01	38141296	+	GATATGCGTTTCAGGAGCTGGGTTTGAACTCGTTC[A/C]AGCTCCGCCAGGGCTTCCATTCTTGTTCTTGTGGT	A. duranensis
Affx-152069532	1	Aradu.A01	40537578	+	CTTACTGATTTTCCATATTCATAAGCTCGGTCCAG[A/G]AGGTAAGAGTACTCCAAGTCCTCGAAACACTTCTG	A. duranensis
Affx-152076271	1	Aradu.A01	42972504	+	TCGAGCTTATCTGCTTTCACAACAGGATTAGCCTT[A/G]GAAATCGCGTCACGTCCAACGCCCTTGAAATCAAA	A. duranensis
Affx-152029030	1	Aradu.A01	43722447	+	AGAACAATCACATCATTTCCAGTGGTAAAGCCTTG[A/G]GTTGATGAATCTGGTGGCACAGCACATTGTTGGAA	A. duranensis
Affx-152062557	1	Aradu.A01	44109306	+	TACATTCTGAAATGCATATTCTACTTTGAAGCAGT[A/G]AAAAGAGAGTACTTCCACCCAGTCAGAGTCAACTT	A. duranensis
Affx-152069117	1	Aradu.A01	44307659	+	TCTCGAAGAACAAGATTGATGACACAATGAATTCA[A/C]TTATGGATAGTTTTCAGGTATTATCGGTAGTTGTT	A. duranensis
Affx-152060410	1	Aradu.A01	44586147	+	ATATTAGCTAGTAATATTCTTTGCTTCATGCTTGG[A/G]CATTGTGTACATAAAAAGTAAAAGTGGAATTTGGT	A. duranensis
Affx-152037296	1	Aradu.A01	47464631	+	TTCTTTTTGGTTCTTCAATTACAGCGATGCACTCT[A/C]ACAACTCCAGAAACACTAGCAGACACAAAACCAAT	A. duranensis
Affx-152052374	1	Aradu.A01	47544041	+	TGAGGAAGGGTGTGGTGTTGTTGTTGGTGTAGTAA[C/T]GGTTAAGGTTTTCAAAGAGAGGAGTTATTGAAGAG	A. duranensis
Affx-152078839	1	Aradu.A01	47705843	+	GATCTGGATTGGATAATCGTGGTATGGGAATGGCA[A/G]TTAGAGGTACTTTCTTCTTAAGAACAATACCAAAT	A. duranensis
Affx-152070723	1	Aradu.A01	48667837	+	AAGTGAAATATGGATCTGCATATCACGAACTTCGT[A/G]TTAGTTCGCATGCAAGTTTTGGTAAATGCAGATTT	A. duranensis
Affx-152077239	1	Aradu.A01	49885303	+	GCGTTCCCAAAATTTCCCAACACTTTCAAAATCGA[C/T]GAGATTCGTTCCCAAGAGTACCATCACCTCACTTT	A. duranensis
Affx-152084074	1	Aradu.A01	50181195	+	GCTTGACAAGCTTCTGAACAGAAAAATTGAAGAAC[C/T]AGGATTGGACATTAATGCAGAAGGAAAAGGAGTGG	A. duranensis
Affx-152075971	1	Aradu.A01	50259692	+	CTCCATCAACTAGGTTTGTACCCTCATCGCACCCT[A/C]CAATCTCTGGCAAAAAAATATGGCCCCTTGATGTT	A. duranensis
Affx-152029609	1	Aradu.A01	50260433	+	TTGAGCCAATTATTCTCCATGATTACCAATGACAT[A/G]CTTTGTAGGGTCACTTTCGGAAGAAAGTATGGTGG	A. duranensis
Affx-152044832	1	Aradu.A01	50292886	+	GTGTTCCCTGAGAAAAACACTCCTCGCACCAGAAA[C/T]AATCTCTTAAAGTTCTCCCCTGAATGCATTCCCTT	A. duranensis
Affx-152071905	1	Aradu.A01	50295740	+	AGATCGGAGAATGTCCAAAAGATCTCAAGAAAAGA[A/G]AAACCACCCTTTAATTTGCTCCTGAAATATATGTA	A. duranensis
Affx-152036772	1	Aradu.A01	50383263	+	ATAGTTTCCATTACTTCAGCTACCTTTCTTGATTG[G/T]ATTATTCCATAACGCTGCAAATTCTCCACCATCCC	A. duranensis
Affx-152080514	1	Aradu.A01	50806662	+	CATGCGATGAACAATGTCCTCGTTAAGGCTCTTGC[A/G]TAACTCTTCCTCTACACTGACAACAACTTCAATAC	A. duranensis
Affx-152059065	1	Aradu.A01	51865441	+	AAAGCTTTGGTCATGGCCATGGAGAAGAAGAATGA[C/T]AGGATGCTTGATCTGCTGCAGGAGGGATTCAGTGA	A. duranensis
Affx-152079592	1	Aradu.A01	54777254	+	CCATCTGGAGAGATGGCAAGATAAAGAACTCTATA[C/T]GTATGACCTGTAAGAGTTGCTAACTGCAGCAAAAG	A. duranensis
Affx-152083261	1	Aradu.A01	54782034	+	TGCCTCGCTTTATGAGATGAAGGCCTTCAGCTTCG[A/G]ATTCACTTATCTGAAGAAGATGGTGGACCCCTCTG	A. duranensis
Affx-152052117	1	Aradu.A01	57495131	+	ATATTGGATATGTACGAGGCATCGAGGGATGTTCT[A/G]CCTGATTTGGAGGCGATGGTTTCTGATGAGTTTGT	A. duranensis
Affx-152036207	1	Aradu.A01	61705180	+	CTTCACATCTGATTGAAACATTGGATTCAGTGCAT[A/G]TAAGTTAACTACTTCTTAGATTAGTAAACTATTTC	A. duranensis
Affx-152069643	1	Aradu.A01	62682605	+	CCTTCTTGACCTTCCATGGCTTCTTTGCTTCCTTC[A/G]CACTTCAGCTAACTCGGTTGCTCTTTCCAGATGCA	A. duranensis
Affx-152050740	1	Aradu.A01	64545109	+	TATATTTAACACGATGAGGAAGGAATTTTGCATAA[C/T]TCTTACAGATGTATAGAAGATAACCTTTCTATAAA	A. duranensis
Affx-152065694	1	Aradu.A01	65424740	+	ACCTGGCCAATATTGTAAGAAATCATTCGTAGAAG[A/C]GATAGTGATATATCTTCAGGTCTGTACTCTTCAAG	A. duranensis
Affx-152061957	1	Aradu.A01	67880395	+	CTCATCGGCTCCGAGTTTACAAAAACCAAAGGCGT[A/G]GAGCTCTGTTTGACAGGTTCCTCTGTGGCACCCTG	A. duranensis
Affx-152027105	1	Aradu.A01	70251849	+	TTCTGGAACCTTCATGGTGATCTTCTTGGCCATGC[A/G]CTATCAATGTGAGTTCAAGTTTATGTACAGTTGTT	A. duranensis
Affx-152031443	1	Aradu.A01	70795716	+	TTTTGTGGCACCTCTTGTGTATGATTTCATGGGAA[A/C]CTCAATAGATATTGCGATAGGACTTGTAGCTGTGG	A. duranensis
Affx-152063638	1	Aradu.A01	70836203	+	ACATTAAGGATTTTCAAGATTAAGCTAAATAAGTT[G/T]ATCAGAGATTTTAAGTATGGTGACATTTTTTGGAA	A. duranensis
Affx-152052510	1	Aradu.A01	75823182	+	GTTGGGCATGGATACGAATGTCGTCAATAAGATCG[C/T]TGTCGATGGATACTAACTTCCCACTTGCTCGCTTG	A. duranensis
Affx-152049932	1	Aradu.A01	82567626	+	GATCTGATCAATCATTGGAGTAGATCGGAATTTGA[A/C]TCAAAGGTATGATATTATGTTAGATTTGATATAAT	A. duranensis
Affx-152075754	1	Aradu.A01	84358254	+	TCTATAAGAGTGAATTCCTCCCGAGATGCCGTTTC[A/G]AGTTCAACTTGAAAATTATTCTGATATCGTGCCTG	A. duranensis
Affx-152063226	1	Aradu.A01	85134995	+	ACCACCTGTTCATAATAGGTACCCAAATCAAAATC[C/T]TCCTGAGCCTGCCAATTCACAAGGTAAACCTGGTG	A. duranensis
Affx-152036797	1	Aradu.A01	85136940	+	ATTGGCACCAAAAGAAGCTAATATTTCAAAAAGCT[C/T]TGTCGAAATTGATAAGGCCAAGGTTGCCAACATTG	A. duranensis
Affx-152066622	1	Aradu.A01	87096975	+	AAACCCTTCATTCTCCATCCTGTTGAAAAGCTTAA[C/T]AGCATTAGTCGGCTGGCCATGAATTCCATGACCTG	A. duranensis
Affx-152047289	1	Aradu.A01	87277866	+	TTGAGAATTTTCTAAAGAATAGGAATCTAAATGCC[A/G]AAGACGATCCTGATATGGTTTGTAAAGCCTTTAAG	A. duranensis
Affx-152054107	1	Aradu.A01	87278392	+	TGCACGATCCATGTGGGAGCATTAAAAAAGACGCG[C/T]CGTGCATGGAAAATGAAAGGTGCATAAGAAAGTTA	A. duranensis
Affx-152083457	1	Aradu.A01	88100301	+	GAATTATCCTTCACAGATTCGATTTCCATACTGCC[A/G]GTGCGGCTCTTTCTAGTTCTTCGATCCTGAATACA	A. duranensis
Affx-152059569	1	Aradu.A01	88235022	+	AAGTTAGTTTTACCTTTAGGAACTCTCATGGTTTT[A/C]TTGAAACTAAGTCCGGCACATAAACGACGACACAA	A. duranensis
Affx-152072599	1	Aradu.A01	88711273	+	CTAAGTGCATCACCTAAAGTCATTTCTTTTTCATT[C/T]GACTCTCCCAAAGATGTTTCGTCATATTTTGTGTT	A. duranensis
Affx-152055512	1	Aradu.A01	88901515	+	TTCAGGTCAAGATATGCAGATATACATACCAAACT[A/G]GCAACGTAAGACTTCACATGGCCTGAACTTTCACG	A. duranensis
Affx-152035049	1	Aradu.A01	89680568	+	TAAACCATCACTAGCTAGAAAAAGGCACTCGTCAT[A/G]TTTCTCCCATTGCACAAACTTCACTTCTGATTCTG	A. duranensis
Affx-152078806	1	Aradu.A01	89680596	+	TCGTCATATTTCTCCCATTGCACAAACTTCACTTC[C/T]GATTCTGGAATAATACATGGTTTCAAGTACCTACC	A. duranensis
Affx-152056521	1	Aradu.A01	89685851	+	AAAGATCTTTACAGTGGAAGTCACGAATTTCGACA[C/T]GAGCAAAATCTGAAACAGATGGAAAGGTCACTCAA	A. duranensis
Affx-152063741	1	Aradu.A01	89712087	+	TATGGAATCGAGTAAACCAAGGAAGAGGCTGTTTC[C/T]CATTTCTCTTGAAAATATAGTCTTCTAGACTTCCA	A. duranensis
Affx-152027699	1	Aradu.A01	89712865	+	TACGACTCTTTGGCAAGCACGTTTTTTACCTCCTC[A/G]AGTTCCTTCATAACTTTTAAATACTTCTCTTTCTC	A. duranensis
Affx-152060392	1	Aradu.A01	90067274	+	GAAGCAAAAGTGATGTTGAAAGGTACATCAATGAG[C/T]GAAGAGTATGTAACAACTTCTTCCCAAGCCGATTG	A. duranensis
Affx-152029471	1	Aradu.A01	90159237	+	GACTTCATGGAAAAAATCAGTAAGGAAGGTTTTAT[C/T]GAGTTGAAGTCGAAGTCAGGTTACTCGCCTTTTCA	A. duranensis
Affx-152078082	1	Aradu.A01	90388066	+	GCCATGAAAACCACAAATAGCACCTTATCACCATA[C/T]ACACTCATGGAAAAAAGTACATCTCCGAAGGATGT	A. duranensis
Affx-152027008	1	Aradu.A01	90405872	+	CCCTGGATATATAGTGGTATTAATTTCATTTCTTA[A/G]CTTGTCCTTAGATTACAATTTGAAAACTGGTATGT	A. duranensis
Affx-152045064	1	Aradu.A01	90650398	+	CTCTTTCTTTATTATTGTTAGCTTATTTCTAACGA[C/T]TTGTTCAAATTCTGAGAAGATCGGAGCTTGTGACA	A. duranensis
Affx-152045208	1	Aradu.A01	91736981	+	GGAACTTCTACATGCCATATGGCCATATCCCGAAG[C/T]AAATTATTCATTCCCGGGGTCTGGGGTCCATTTTG	A. duranensis
Affx-152070334	1	Aradu.A01	91743419	+	TTATCTTCTAATTATATTCATCAACGAGCTGGACC[G/T]GAATTAGGGGCTGAACTTTTCCCTGACCAAACTGC	A. duranensis
Affx-152067397	1	Aradu.A01	92214445	+	TTAGATACATACCCATTTCTTGCGGAAACAAGTGT[C/T]GTAGTTCAGTTCAGGATGCATGGCTTGCTGCATCC	A. duranensis
Affx-152042427	1	Aradu.A01	92360262	+	ACCTCCACTTCTTTGGGAGTAGCTGTTCCTTCTCC[A/G]ACTAACTGCTGAAACTTTTGCTTAAGAAAGGCAGA	A. duranensis
Affx-152075749	1	Aradu.A01	92478990	+	AGCTTTGTTTAGTCTAGTGATTTGTGACGTCTCTA[A/G]ATCTGCTTTTACACCATCTGAAAATTGTTTAATTT	A. duranensis
Affx-152069544	1	Aradu.A01	92542535	+	AAGAACTAGTTATCATGATCAAGAATCTCCTAAAT[A/G]AAACAGAAAGAAAGTTGGACTATACTATATTTTAA	A. duranensis
Affx-152078548	1	Aradu.A01	92596134	+	AAACCTGTTAGAATATCCTCTGTAATAGAACCATA[G/T]ATCCAACCTAGCTGCAAATTTGGAAAGCAAAATTC	A. duranensis
Affx-152062428	1	Aradu.A01	92599005	+	TCTGCAGAATGGTCATGCTTGTTCCTTTCGTCCTC[A/G]ATGTTAAATTCATGTTCAATATCATCCACATCCTC	A. duranensis
Affx-152049471	1	Aradu.A01	92649537	+	TGTTTCATTCGAATTTTTATGGCTTCATTTTGGAT[G/T]ATCATGTTACGAACTACCCACAATCCTGTATCCTT	A. duranensis
Affx-152034387	1	Aradu.A01	92649719	+	ACACGTTTGGTTAGGCAGATGTGTTTGCCCTTGTC[A/G]GAAAATGGTATCAGTACTTTTAGATTTGCTTACCC	A. duranensis
Affx-152029228	1	Aradu.A01	92720667	+	AAATACCAGATTGATACAAGAATGAAGAAAAACTC[G/T]ATAAAGACTGCAGCGAATGGGAGAAAGCCTCCAAT	A. duranensis
Affx-152031604	1	Aradu.A01	92812110	+	AGGCTGATATGAGAAATAGGAAACCAACTCTCTGC[A/G]GTTCCGCCCCAGGGAAAATAATAGGAATCCTGCAC	A. duranensis
Affx-152061502	1	Aradu.A01	92814853	+	TCCTTTCTTGAATTATCTAGTGTCGACAAGCATTC[A/G]TGCTCTAAGCCAACAATGGAGAGCCCTCCTTGTGA	A. duranensis
Affx-152055223	1	Aradu.A01	92969676	+	ATCCTAATGAGAGGCAAAACAGGACCAAATGGCTC[C/T]TCCCATGCAATTCTCATATCAGGCCTAACATTGTC	A. duranensis
Affx-152054930	1	Aradu.A01	93092373	+	AGGATAAACGGAAGCACAAATACGAACCAGGACGA[A/G]CAGAAGAATCAGCATCAGAAGATCTGGTTGGTACG	A. duranensis
Affx-152066509	1	Aradu.A01	93134681	+	AATGAAATACTATATCCAGAACTGACAGAAGCACC[A/G]GATGAATCTACTCTGAATATTCTTTCCTCAGGGAT	A. duranensis
Affx-152051521	1	Aradu.A01	93137070	+	CTCATGTATCCTGTTTAGAAGTTTTTTTGTGTTCA[C/T]CCGTTTCTGGTGATCTTCTACATTCCTACCGAGGC	A. duranensis
Affx-152044155	1	Aradu.A01	93560970	+	TTAATCTAATTAAGCATTGCAATGAATTCAACCAT[A/G]TGAAGCAACACAGGATGAAGATTTATCATTTATCA	A. duranensis
Affx-152052749	1	Aradu.A01	93572820	+	AGGTGGAAGCGTGTAATTCCGTCATTTCGTTTGGA[A/G]CCCTTGCTTAGAAGGCGAGCTTCAAACCTTGATCA	A. duranensis
Affx-152076685	1	Aradu.A01	93715266	+	GACCTGTCTTCGGAGTTTGAATTGTTTGCTGTCGT[C/T]ACTCACTCTGGCAAGCTAGATGCTGGCCATTATGT	A. duranensis
Affx-152032043	1	Aradu.A01	93760093	+	CATAGGCTATGTAATAGAATCTTCAACTGCATCCC[A/G]AATTGTCCCCTGAAACAATATAGTAGACTTAAATT	A. duranensis
Affx-152070593	1	Aradu.A01	93773729	+	CTCGATGGATAATTGGCTTCTCTGTTCCAAGACAA[A/C]GGCTAGGAATCAATTGGCAGATCTATAAAGAGTAG	A. duranensis
Affx-152051645	1	Aradu.A01	93882974	+	AATTGGAATAAATTCTCCATGCAAATTGAAGTTGG[A/G]AGAATACCGGAAATTAAGACTATTTTGCAAAATGT	A. duranensis
Affx-152047631	1	Aradu.A01	93906590	+	AAGTTGGAGGTCCTAGATCTTGGGAATAATTTACT[A/C]TCTGGAAGCCTACCAGGATCAATTGGAAACATTAC	A. duranensis
Affx-152041097	1	Aradu.A01	93941098	+	AAGGATTCGGAAGATGAATCAAACGATTGGCTCAC[C/T]GTTGATGAGTTCAATTAGATAGCACTTTCTCTCGA	A. duranensis
Affx-152047900	1	Aradu.A01	94003968	+	GCTAGCTGGTGGTTGGACAGTTCCTCAGAATGGTG[C/T]AGATGATTGTTGGGCAGAGTATCATAGTGGGCCAG	A. duranensis
Affx-152057234	1	Aradu.A01	94061776	+	GGCACCATTTAAAGGATAATCTTGTCCGGGGACTG[A/G]TTCCTCACAAGCTGCAACTTCTGCCTCACATTTCG	A. duranensis
Affx-152029978	1	Aradu.A01	94186188	+	ATTCTTTGTCCAATTTGTGGTTTGAAACTTAAGAC[A/G]ACATGTAAATTTGGATTTTTGGGATCTAAAATGTA	A. duranensis
Affx-152067493	1	Aradu.A01	94201502	+	CCTTCAGCAGTCAAGAGCCAGTTCCATACTTTTCC[A/G]TCATCGGAAATGGAGATCAAATGTATTTTAGAAAC	A. duranensis
Affx-152053229	1	Aradu.A01	94201544	+	GAAATGGAGATCAAATGTATTTTAGAAACAATCGT[A/G]GGTTCATCACAAAAATCAAAAGGATTATCAAAGTC	A. duranensis
Affx-152031326	1	Aradu.A01	94219986	+	AGCAACTAGTGAGATCAGAGTGGCAGAGAACCCGA[A/C]AGCTTTGAGAGACGAAGCACCGGAGTCCTTTGGTG	A. duranensis
Affx-152045351	1	Aradu.A01	94227506	+	GTTATGTTTGCTCCGGCTTCATTTTGATCTCCATT[A/C]GAGGCCCACCCAGTCTCAGTAACTATGACTTCCAT	A. duranensis
Affx-152028615	1	Aradu.A01	94259165	+	TATCTGTAGGATATCTTCAGGATCTTGTGTACAAA[C/T]TGAGTGAAGTTGGTCAAGCAATTGAAAGCAATGAT	A. duranensis
Affx-152030850	1	Aradu.A01	94844203	+	CTTCAAAACCATTATCAAATCAGGCAAGTTCCTTG[G/T]CCAGGGTATTAGAAGGGCCAAGGGCTAATGCTGGG	A. duranensis
Affx-152083227	1	Aradu.A01	94937390	+	GAGTATAGAGCATTTACCATTGGAAAGCTTTCATG[A/G]AAGGGACGAGAGAGACGAGATTGGCATAACCATTG	A. duranensis
Affx-152043296	1	Aradu.A01	95398841	+	CCTTTGTTTGAGGAACATGGGAATGTGATTGAGGT[C/T]GCGCTGATCAAGGATAAAAAAACTGGGCAGCATCA	A. duranensis
Affx-152030495	1	Aradu.A01	95404585	+	TTCTCCCAGCTCCAACAACAACTACAGATGATACA[A/G]CCATCTAGTCAGGCTAATACATTGCAGCAAAATTC	A. duranensis
Affx-152060377	1	Aradu.A01	95583751	+	TAGTAAGCAAAGCTCAGATCAAATTATAATTCATA[C/T]ATGGAAATGGAAATTGGTGCTTACAGCAACAAACA	A. duranensis
Affx-152039131	1	Aradu.A01	95668523	+	TCATCAGAGATGGTGGAAACGATATGAGTTGGAGC[A/G]CGGACTTTTCCATTCCTAATTGCAATGCTAAGGTC	A. duranensis
Affx-152060233	1	Aradu.A01	95704657	+	TCAGCTGCCCGAAGATTATTTAGATCATCATTGAA[C/T]ATAAACTCTCAGAGTTATGTGACATGGATGACTTG	A. duranensis
Affx-152067642	1	Aradu.A01	95725572	+	ATGACAGAAAGTCAGAAACTGTGCAGAGCCAAAGG[C/T]AGCACATTATTTCCTTGTATTCACTGTAAAAATCT	A. duranensis
Affx-152044767	1	Aradu.A01	96059354	+	CAACAATCAGTAATCTCATTCACCAAGAAAACTAC[A/C]CCGGGAATTGATGTTGCTCATAGAGATGGGTTTCC	A. duranensis
Affx-152046328	1	Aradu.A01	96095876	+	GTGAAATAAGTTCTTTTACATAGACTTTGGCTCTT[C/T]TCCCCATGATCTAGATAAGCCACATAAAAGAAGAA	A. duranensis
Affx-152060484	1	Aradu.A01	96369671	+	TAACCGACATAGGGTTGCCAATATTAGCCATGAGC[C/T]TGGTTGGTTACCTGAAGAACATGAGCTTAGTGGTT	A. duranensis
Affx-152055286	1	Aradu.A01	96586740	+	ATAGCATCAACATTGAGGATTATGGCAATAGCAGA[A/C]TGCCAAAACAGAATAGTAGTAGCATTCATGATCCG	A. duranensis
Affx-152080012	1	Aradu.A01	96848733	+	GCTTGCTGCAGAACAGTAAGGGCACTTCCATCTGA[A/G]TGAGGACTTAGGCCTAAAACAAGGTCAGGTCTTGA	A. duranensis
Affx-152082482	1	Aradu.A01	96982501	+	GCTTCGAAATATTAACATGTTGGTTGATTTAGGAG[C/T]CCGTGAGATAAGCATGTCATGGCTAATTCGCCAGT	A. duranensis
Affx-152030148	1	Aradu.A01	97071514	+	AAGCAAAAGATGATGCCAAAGCCAAAAACGCAACA[A/C]TGAAGTATGCAATTCTTGTCATATTGTCTCCCGTA	A. duranensis
Affx-152078009	1	Aradu.A01	97134392	+	AGAGCGTCAAGACTGAATTGAATGAGTGTACGTAG[A/G]ATTGAGCATTGCAAATGGCGGTAACCGTACGTGGA	A. duranensis
Affx-152060784	1	Aradu.A01	97202546	+	CACAATATCTTGTCTTGAGGGGCATTGAAGACATA[A/G]TGGAGCGCAACAGTGAGTTCGACAACACCTAGACT	A. duranensis
Affx-152047136	1	Aradu.A01	97205940	+	TGTGAACCAGATCTAGAAGGACTGCGGCCATTACG[A/C]CTAGGACTCTTTGATCTGCTAGGTGTGCGAGCCCT	A. duranensis
Affx-152058204	1	Aradu.A01	97206013	+	TCTCATTAGGACTCCGACCATTCTCCCTGGGACTC[A/G]GAGACCTCCTGTAATCCTTCTCAGCTCTAGGAGAG	A. duranensis
Affx-152062379	1	Aradu.A01	97715406	+	CAACACACCCTAGCTATGGCTTCATGAGATGGTGT[C/T]CCGAGAAAATCAGTCATGAGGTCCAATTGATGGAC	A. duranensis
Affx-152084056	1	Aradu.A01	97988649	+	GCAGTTGTCCAACTCCTTAAAAGCTGCTTCACAGC[C/T]ACCCTTGGTATGAACAGCTATCCTTTATCATCCAA	A. duranensis
Affx-152059996	1	Aradu.A01	98852433	+	GGGCAACTGGTCGTCGCACTAGGCCTTTCTGATTT[C/T]ATTCTAGCTACTTACATTTCTATCGTGTCACGACA	A. duranensis
Affx-152062673	1	Aradu.A01	98915481	+	AGTTGAGAGTAGTGGCTATGGAGATGGAGCTCCGA[A/G]CTATGGTGTTTCTCCTTCTACACTTCATATGGTAT	A. duranensis
Affx-152069470	1	Aradu.A01	98997295	+	TCCACAAGCTCACCAACAGATTCATCAGGATCTGG[C/T]GGAATATTTCGGACAAGCACCTAAACATAAATATC	A. duranensis
Affx-152052533	1	Aradu.A01	99392639	+	GGGACTGGGTCTCCGAAAGAGGGCTTAGAGGGGTT[C/T]TAATTGGAGACCATGAATTCACTGCTCCTCCTTCG	A. duranensis
Affx-152040239	1	Aradu.A01	99546596	+	ATTGAATTCTTTCAACATGTTCCGGACAGCAGCCA[C/T]CACAGAAGGACTCAACGGCCATTGTCTGAAACCAG	A. duranensis
Affx-152028003	1	Aradu.A01	99901077	+	AAGCTTGCTGCTGCAAAGGCAGTTCTTCGTTTATC[A/G]AGGCTGTGGGATCATAAGATACCTGTTAATCTATT	A. duranensis
Affx-152083043	1	Aradu.A01	100108121	+	GTGCCCTGATGCAATGAGCATCTTGGATTTCAACT[A/G]CCCTACAATAACGGTTCCGATGCTGTACGGTTCAG	A. duranensis
Affx-152044645	1	Aradu.A01	100181498	+	GATCATGGATGTATGCATTTTATTATTTACCTCTT[A/G]TTCTGTTAAAGCTTGTAAAAATTGGTAGGTAGGAG	A. duranensis
Affx-152072872	1	Aradu.A01	100291833	+	GCAGGGAAAAACACAGCAGAATTCTTCTGGAGGAG[A/G]GACGAATGGAGGAAGCACCCAATGCTCACCAATCA	A. duranensis
Affx-152031347	1	Aradu.A01	100418823	+	TCCAGTCAAGGGACGTGGTGGTGTGTTGTCCTTCT[G/T]CTTCTAGGCGGCTGTTTTTGCTTCGCTGCTCCATT	A. duranensis
Affx-152032626	1	Aradu.A01	100451974	+	AATTCAGCAATTTTGGCATAATTTTAAAAGGCACG[A/C]GAGAATTGGCCTTTTTCTCAAATCCAAGCTATCCA	A. duranensis
Affx-152042544	1	Aradu.A01	100479409	+	TCAGAAAGCTGATACAATTCTTCGATTGCTTCCAT[C/T]GGATTCGGATGCGATTCCAACACCCAAACGGATCT	A. duranensis
Affx-152050929	1	Aradu.A01	100509924	+	TTATTCATGGGATCAGTAGCTGCAGTGATAAGTGG[A/C]TTGATATTTCCAGCTTTCGGCCTAGTGCTTTCGAA	A. duranensis
Affx-152081698	1	Aradu.A01	100545557	+	GCAATTGGTATATGAAAACCGCACAACATGAGAGT[C/T]TTTGTGTCTTCCTTCTCAATTGAGATATTTTATTG	A. duranensis
Affx-152074456	1	Aradu.A01	100632221	+	AAGAGTATCCATGCTGCAACATCATTCACTGCAGC[A/C]GCAGACATGGCAATGCTTCCAACATCAGTGGTTAG	A. duranensis
Affx-152064688	1	Aradu.A01	100684785	+	ACTATTCTACATTGTGATGAATTCAAGGAAATGTT[C/T]CCAAGAACCACAAGAGTAAAGTGCTTAAGTGATGC	A. duranensis
Affx-152037781	1	Araip.B01	123373078	+	CAAAATTTGCACCATGTTCCCCACTCTAAGCTTGA[A/G]AGTCAAGTAAAAAATCTTGATGCTCAACTTAAAAT	A. ipaensis
Affx-152053038	1	Aradu.A01	101025859	+	GAAGTGAACAAGCAACTCAATGACGAAAAGCAATC[A/G]ATGGTCAATGCCAAGAACCTTTTTCTTTTCCTTGC	A. duranensis
Affx-152041227	1	Aradu.A01	101142438	+	AAAGCCAGGAAGGCTGTACAAATTGGAAGAAATAC[C/T]AATGAAGGGTCAATTTTTGCATTCTTTTGAGCATA	A. duranensis
Affx-152080606	1	Aradu.A01	101203985	+	CTTGCTTATTTTAGGAAGGCCCTGGATGATCTTCA[A/G]GAAGGCCAGGTGTGTTTTCATTAACGTAGTATTTG	A. duranensis
Affx-152071074	1	Aradu.A01	101214381	+	TGGTTGCAATGTAACTCTCTCAAATCAAGTCCACC[A/G]CAGACAAGTATAAACTCAGATTCAACCTCCACCCA	A. duranensis
Affx-152075681	1	Aradu.A01	101243257	+	AACAATGTGATTGAGGCATTCGCAGATGTAGGCGA[C/T]GCTAAACATATGGAGTGTACGTTTGATCAGATGCG	A. duranensis
Affx-152077720	1	Aradu.A01	101270428	+	GGATATCCAGAACTTTCTATGACAATATCAAGACT[C/T]TCAGTGTTCTACAAACAGAAAGAGTTGTGCTTTTA	A. duranensis
Affx-152056766	1	Aradu.A01	101291980	+	TTAATGCTAGGATAAATCCAAAATCAAAAACTACT[A/G]CGAAACCAAGCAAGGCTCCAATTGATATCCAGTAG	A. duranensis
Affx-152053309	1	Aradu.A01	101345608	+	GAATTTTCTGCTTTCACTTCACAAAACATGGACTC[A/G]AGGCACTTGTACTGAACCCAGAAGGATTGAGAAGC	A. duranensis
Affx-152030402	1	Aradu.A01	101651352	+	ACTTCTTCTGCGGCACACTATCTCCAACACCACAA[C/T]CCCATAGCTGTAAATATCAACTTTCACAGACACCA	A. duranensis
Affx-152028212	1	Aradu.A01	101883707	+	AAGACAGTGAGAGAGCCAGCTGGGATTTGGAAGCT[A/G]CCAACATTCCTTTCCATGGTGGAGGCTTGCTCAAC	A. duranensis
Affx-152081346	1	Aradu.A01	101954713	+	GCATGCCATGATATTTTCCCATCTCGGTCTCTCTT[A/G]ATGACATATATCCACTCTTCTGCAACCCCAAGACT	A. duranensis
Affx-152040882	1	Aradu.A01	102053529	+	TTATTGCATGTTCGAACTTTGACCTGTAGCCCTCT[C/T]CCAGAAGAAACCATTTTGGCATACAGATTACACAG	A. duranensis
Affx-152081325	1	Aradu.A01	102069848	+	ATGCAAAGCTAGGCCAATGAAACCTGGTTCCATTT[A/C]TGCCTGTTTTCCTTTCCTCTTCCTTCTGAGGAAAG	A. duranensis
Affx-152051671	1	Aradu.A01	102165459	+	ATCATGGTGATGACTTGCCTGGGCGTGAGAGTGAA[C/T]TCAATGCTTCTTCATCTGCAAAGACATCAGATGAT	A. duranensis
Affx-152034253	1	Aradu.A01	102166867	+	TACCGGTAATTCTAGCAGTCAATTCATCATGGAAA[A/G]GAGTTATCCAAGGGAATCAATCTGCTTTCAGTCCC	A. duranensis
Affx-152036842	1	Aradu.A01	102311984	+	TCCGTCGAATCAAGAAGCTGTGGTAAGGAGGAAGA[A/G]CAACGGTCCACCGTTCAAGTTCCTTGTTCCTCTCA	A. duranensis
Affx-152033448	1	Aradu.A01	102313069	+	GAGCAAGTGATTCTGTGAAGCCTGTTTCGGATGTT[C/T]GATCATTATCATTGACCTAACAACCTCAGGTGCTC	A. duranensis
Affx-152077476	1	Aradu.A01	102619570	+	GTGGATGCATCATCAATGTTAGAGAATGATGGTGA[C/T]GGTGTTGGCTTTCAGGATGGACAACTCGCAAATGG	A. duranensis
Affx-152039004	1	Aradu.A01	102727465	+	AAGATCTGGAACTGAAAATGCAACTTCTTCATTAT[C/T]AATGGCATTGACAATAACTATAGGGATATCATTTA	A. duranensis
Affx-152049242	1	Aradu.A01	102809343	+	AGGGCAGGATAAGTGTTTGGACTCTAAAGACTCAG[C/T]TCTGATCACTTCTCTCATTGGTGGTGTTATTGGCC	A. duranensis
Affx-152076065	1	Aradu.A01	102837904	+	ACAAAAAAAGAGTTGACATACACTAAGACCCGTGC[A/G]AATGTAATCAGCGGTATTGTCATCAAGTTTAGATA	A. duranensis
Affx-152082440	1	Aradu.A01	103050678	+	CAGCTGATAGAAGCAAAGGCAACTCTGGGTCAACA[A/G]CCTGAGTGTCATAATGTGTGGCAGCAATGGATGAC	A. duranensis
Affx-152053374	1	Aradu.A01	103259379	+	AGGCGTGTGCAGCCACAGGCTCTAACAGCCTCCGC[C/T]ACGTCATCTTAGAATACTGAAATGCGGAATGGCAA	A. duranensis
Affx-152032170	1	Aradu.A01	103283005	+	GGCAAACTATATGGTATAGAACTCACTTGACAGTC[A/G]CCAGCACCAACACGGGCAAAAATGCAATCACGAAC	A. duranensis
Affx-152048547	1	Aradu.A01	104077042	+	ACTTGCCCACAAAGCATACAATTCCTCCCAATAAC[C/T]ACATTATGGCCAATCTGTAGAACAATCAGAATGAA	A. duranensis
Affx-152063581	1	Aradu.A01	104200953	+	AAGCTTCGAGCTTTGTTCCACAGCTCCATGCTGCT[G/T]CTTCTTCTTCGTGATTGGAAAGTTAACGTAACGAA	A. duranensis
Affx-152082849	1	Aradu.A01	104459918	+	AGATTCTTAATGTGCTGCTGCAGAGCATTGATTTC[C/T]TTCCCAGATGGATCCTTCGCAACCTGAATCAACAA	A. duranensis
Affx-152039282	1	Aradu.A01	104823020	+	TTATTATCTTCAATGGCCAACCAATGGCATACTCC[A/G]TTCAAGTACACAGCTAGACCGACTGATTGTGGAAA	A. duranensis
Affx-152067224	1	Aradu.A01	105335186	+	AATTTAGGTGAATATATTTCAGTTATGACATTTGT[A/G]GGAGCATTGATATCTCTAGGATTGTCATAATTAAG	A. duranensis
Affx-152057248	1	Aradu.A01	105355893	+	TTCGGACAATAAACAAGTTGTCTTTTTGAGACCAT[C/T]GTTGTCCACAAATCCTGATATGGTAACCAAAGCCT	A. duranensis
Affx-152062855	1	Aradu.A01	105673064	+	GGCAATCCAAAACAAATATGATGAAGATAACAAAG[C/T]TATAGAAAGGGACTTAGAATCCAAGGCAGGGCAGC	A. duranensis
Affx-152079704	1	Aradu.A01	105776390	+	AAATCATTTACTGATTTGGGATGACTTGAAATTTC[A/G]CGTGTTGCGTGAACGTCTTCCTTTTTAAAACTTAG	A. duranensis
Affx-152067321	1	Aradu.A01	105900135	+	TCCGTCAAGGGAGGTAGACCGGAAGAATCCAATTC[A/G]GTTCGGAAAGTGTCGAGCCTCATGATTCCAGAGAT	A. duranensis
Affx-152027273	1	Aradu.A01	106535584	+	TTTTTAAGTCTGCCATAGAAAAGTAGGTGCTCTCT[C/T]CCTGTCAACCTTTCCCACAGCAAGCTAAAATATCA	A. duranensis
Affx-152083544	1	Aradu.A01	106856793	+	ATAGGAGCTGCGGGGATAAGACCATGTAACTTGGC[A/G]TTTGGGGCTGATCAGTTTAATCCTAATACAGATTC	A. duranensis
Affx-152053599	1	Aradu.A02	28959	+	CGGAGGAACCTTCTTTTTTCTGTTTCTTCGCCTTC[A/G]ATCCGCCCCAAATAAAGCTCCCAACTACAACCTGC	A. duranensis
Affx-152053761	1	Aradu.A02	29242	+	AGGACTAGCAAGGGAAACACTTAGTCCCCCAGATC[G/T]ATTGCGAGATCCACCACTATCGGTAAGTAAGTAAG	A. duranensis
Affx-152053300	1	Aradu.A02	29414	+	TAGGGTGGCAACTAGAGCTATTTATAATTCAATAT[C/T]CTAGAACTTGCATTCAGCATCGGTTTGAATATTCG	A. duranensis
Affx-152070166	1	Aradu.A02	31239	+	TTTACATAAATCTCAATAAGTATTTTCAAACAAGA[A/G]CAATAACAATTCAACGTCAAATTATAATAACTTCA	A. duranensis
Affx-152054631	1	Aradu.A02	31982	+	TTGAGAAGAACAACAGAAGTCCTTCAAATCAGAAA[C/T]TAAAGCCTATAGATATATATACATGTTTGAAGGCC	A. duranensis
Affx-152060431	1	Araip.B02	314518	+	ATATCTTGCCGTGTTTTTGTAACTGTTCTTTTGCA[A/C]TTTGATAATTGTTCTTTTGAATACCATGGTTTTGA	A. ipaensis
Affx-152079096	1	Araip.B02	322187	+	GACATTAGAAAGCGCACCATGAATAGATTCGACTT[A/G]AGAGTTGTTCTATTTCTTGTGTCTTAAACCAGGGG	A. ipaensis
Affx-152034823	1	Aradu.A02	107568	+	AACTCATCAAGAAGATCTTGGAAGCTTATTCCGGG[A/G]CTTCCGCCTCGCATGTTGAAGAGAAAAGGCATGGG	A. duranensis
Affx-152056371	1	Aradu.A02	111064	+	AAGAGTTGGGCAATGTGGATCCTTGTTGCAATTAT[G/T]GTGAGGCCATGAAGAAGCTCCTTGACCATCCAATG	A. duranensis
Affx-152053677	1	Aradu.A02	120461	+	GAAGTTTATGAGTAAACATGCTTACTGTGTAGGTC[C/T]CCTGGAAGAATAAAATAGGCATGCAAGCTGTGAAC	A. duranensis
Affx-152074355	1	Aradu.A02	174898	+	AACCTCAAAAACTTGTATTTCTTATTTTTGTCCCT[A/G]TCACAGCATAATTCAGGGACTAAGACCAGGTATGC	A. duranensis
Affx-152034593	1	Aradu.A02	179773	+	TGTGATTGTATCTTCTTGTTACAAGTGAATACATG[C/T]TTTCTCGTGATATAGTATCAAAATTACAATAAGAG	A. duranensis
Affx-152041899	1	Aradu.A02	180130	+	AAGAACTGTGCCAGGGAAGTGCACAATCCAAGATG[A/G]GGTGATTGGTGATCAACAGGGTTAGCAGTCAACCA	A. duranensis
Affx-152074431	1	Aradu.A02	203583	+	TCCTTTTGAGGGGTAAACTTGGAATTCCTTAATAT[G/T]GATTGATTATGATTTATCATTAAGATTTAAGAGCT	A. duranensis
Affx-152053260	1	Aradu.A02	216299	+	CCAAGACTATAATATTGAACCATTCTCTTGGGAAT[C/T]GAGGACGTCGAAAGCTTATACTCATCTTCCTACAA	A. duranensis
Affx-152027053	1	Aradu.A02	220291	+	TCTTGTCTGTTCAGTCAAAAAATGATGCTCCCAAC[A/G]CCTTGAAGGACTGCCAAGGGGCGAAAAGTTGTACT	A. duranensis
Affx-152050231	1	Aradu.A02	222617	+	TCTTTATGCAAACTTATACACTGAGAGGATTCAAA[C/T]ATAGCTACAGATTATCATTGAAATTATCAACTTGG	A. duranensis
Affx-152072936	1	Aradu.A02	233176	+	GCAGCAAATAAAAGCATTAATGATATGTGGAAAAT[C/T]GAAAAGAAAAATAGTATCAAAGAATCATAACACCT	A. duranensis
Affx-152032662	1	Aradu.A02	243652	+	TTCGCGGAAGCGAGGTTCCATTGATCATGAGTGGC[A/C]TGAGAGAAGCTGCAGAGGCATCTAGTCCAAATGTG	A. duranensis
Affx-152081386	1	Araip.B02	512503	+	AAGACATAATAAGTTGGTATGTGCAGTGTTTAATC[G/T]ATAATTTATAAGCGAGGTATATTAATAATTATGCA	A. ipaensis
Affx-152077033	1	Aradu.A02	314196	+	TTTTCTGACATATCAATAGGTTCCCACAGAACACA[C/T]GTTGCTCCTCTTGCTAACAAAATTCGTTAAACAAA	A. duranensis
Affx-152075669	1	Aradu.A02	327195	+	TTTTAACCATGAATTATAGATTGGACAGAAGTTTA[A/G]AAAGTTTTCTTTCTTGTTAGACCGAACCTTGGTTT	A. duranensis
Affx-152069956	1	Aradu.A02	328324	+	ATCATGCATTCTGAAGATGAGGATAAATGTCTTGA[A/G]TTAGATGATTTGGAGCAGTTGATGTCTGAGATTGG	A. duranensis
Affx-152036543	1	Aradu.A02	334611	+	TAACACACCATTTATTTTAAAGATATCAATAACTG[A/C]GTCTACTAATTGAACTTAAAAATTTTGACAAACAA	A. duranensis
Affx-152052387	1	Aradu.A02	351533	+	GTTGGTCTAGGCAAGTGGCACCGGCTGATAAATGA[A/G]GTGGAAGCCGATCAATACCCTTCACCGAAGCCACT	A. duranensis
Affx-152083575	1	Aradu.A02	366467	+	TCGCTATCCGAGGAAGCCGCGTCGCCGCCGCCGTC[A/G]CCGTTCCATTCGGGCACCATAATTTGGTGTCTTGG	A. duranensis
Affx-152032323	1	Aradu.A02	396160	+	CTCGCCGGTAACCAATGCTTGTAGCAAATTCGGCA[A/G]TGGAGGATCCCTAATTTCCACTAACCCTTCCAACA	A. duranensis
Affx-152029487	1	Aradu.A02	406066	+	TACATAGATTTGTTCACAACATATCAAGCAATCAT[C/T]TAAATAATTAATGTACGGAAAATGTTGCTGCGTTT	A. duranensis
Affx-152036245	1	Aradu.A02	407164	+	CCCAGTTGTAGAATACTATAATTAGCATAAAAAAT[A/G]TAACTTTTTCACATAACAAACAATCTACACAATCA	A. duranensis
Affx-152075073	1	Aradu.A02	411400	+	CCTTGGTTGAGTGGGTTTTCCCATTTGGTTTGTGA[C/T]GGTGATGCTAAGAGTCTGAGACTTGCACATTAGGA	A. duranensis
Affx-152062607	1	Aradu.A02	436472	+	TTTAAGGCAATGAGCATTAACCATCTTACTTGTCC[C/T]CAAGAAATACGCATCGCAGGGTGCACATTTGTTTA	A. duranensis
Affx-152077289	1	Aradu.A02	436838	+	ACTTAACTCATTTTGATGTTAGCTTCTGTGAGAAA[C/T]TGGAAGCATTGCCTCATGACATGAATACTCTTCTC	A. duranensis
Affx-152058808	1	Aradu.A02	444321	+	CATTGACAAGTTATCGTTGGAATGGTCTTCAGGTA[A/G]TGAGATGGTTTCCAACATAGAGACTGAGAGAGATA	A. duranensis
Affx-152054416	1	Aradu.A02	453115	+	TAACTAAAGTTAAATCCTTGAGGACATTCCTCCCA[A/G]GCAGTTTCAGTATCTATTCTCTATTCAACGAAGTT	A. duranensis
Affx-152080728	1	Aradu.A02	453216	+	AAGTTCAAATATTTGAGAGTTTTGTCATTTGACTC[A/G]TTTAAGAATCTTGATTTTTTTTCATTTGGCTCGTT	A. duranensis
Affx-152072906	1	Aradu.A02	453265	+	ATTTTTTTTCATTTGGCTCGTTCAGTAAACTTGAT[A/G]TATTGCTTGATTCAGTAGGTGAATTGATTCATCTA	A. duranensis
Affx-152047070	1	Aradu.A02	520713	+	ATGAGATAGAGAGAAAGGAGAGTTTTCTCGAGAGT[G/T]TGAATATTATGATGATTCAGTGCTTATACAGGGTG	A. duranensis
Affx-152084314	1	Araip.B09	12038917	+	GATGGGAAGTTACTTGATTCATTAAAAAATAGTTA[A/G]ATTTTGTGAATGATACTAAAGTATCTCCCACGTGG	A. ipaensis
Affx-152039350	1	Araip.B09	12033699	+	AAGGCAAGAGGGAAACAGTGAGAGAAAGCATACCT[C/T]TTTCTTCCCTATTTGTACATAGAAACGGTTTAGCA	A. ipaensis
Affx-152069787	1	Aradu.A02	527457	+	CCAATCCTCCGGAAATGACCCTCTCCATAACGATC[A/G]ACATTTGGGGCAGCATACAGATCCCCATCTGGAGC	A. duranensis
Affx-152037941	1	Aradu.A02	529155	+	TTGTTTATCAAAGATATAATACTAGGTATCTGTGC[A/C]CTAATTACCGACTCCAAGTACTGTAAAAAAAAAAA	A. duranensis
Affx-152052666	1	Aradu.A02	529301	+	AGTTTTGCAAGGTATTCTGAACCCATTTTATGTGC[C/T]AAGTGTCCATACTCAGGACTGGTGGCAAAATACTC	A. duranensis
Affx-152064975	1	Aradu.A02	530615	+	ACTACTAGTTCCAGCATATGCAATATGATAACACT[C/T]TACAGGAATATAAATACAAATGTAATTAACAAAAG	A. duranensis
Affx-152047087	1	Aradu.A02	533285	+	TCTTCCTTAGAAGGTTCCGTCGCGAGTTTCTGGAA[A/G]AAGACAATATTAAGTAAATTCTTAAAAAAAATGTA	A. duranensis
Affx-152081586	1	Aradu.A02	534236	+	CAGGGAGTTGAAGTGGAAGCTCGAAATATGTTTGT[C/T]ATTGCCTTTTCTCCTTTTCCTTATTTTTGGTTTCC	A. duranensis
Affx-152053566	1	Araip.B09	12350240	+	TTAACTTGACTACTCGAGTTTGTGACATGGTGACT[A/G]AGAAGTGTATTTACCATAATTTGATCTTACTGATT	A. ipaensis
Affx-152043151	1	Araip.B09	12368404	+	GTGTGTGTTAAAATATCCAAGTTTTGATTTAAATG[C/T]TGTGATAAATAATAGTTAAAAAGCCTTATTTGATC	A. ipaensis
Affx-152079000	1	Aradu.A02	550659	+	ACTGCTGGTGTTGCAATTGCTGGACTTCTAGGTGC[C/T]GTAAGAGCACAAGGGAGGCCAATGATTGACTTCCC	A. duranensis
Affx-152035452	1	Aradu.A02	580920	+	AATCATGCACATAAACTCATGCTTCCTAGCTTTTT[G/T]CTAGTATATATAAGCTACAGGATGAAGATTTACAT	A. duranensis
Affx-152029317	1	Araip.B09	12128723	+	CCCAAGTGAACTTTTGCAAATATGTAGTTACATGT[A/G]CTTGTGATTATAGGCTTATGAACTTAACATTCTAT	A. ipaensis
Affx-152083614	1	Aradu.A02	636001	+	GTTTATTTTATTCATGAACCAAAGATTTAGCCCTT[A/G]TAAGAATATCTTCCATCACACCATAAAATTTGTAT	A. duranensis
Affx-152062987	1	Aradu.A02	665048	+	CATTGTAGCAACCTAAAACAAAGTTAACAGAATAG[A/G]GAAGGCTTTAGATTTAAAATCTCAAAATAAATATC	A. duranensis
Affx-152062314	1	Aradu.A02	671861	+	TAATTTCTTAATATTTGTCATGCATGCGATTAAAC[A/C]TGGCCTCTTTAAAACTTAGGATATTCGTGATGAGT	A. duranensis
Affx-152067059	1	Aradu.A02	695294	+	TAGGGTTTTAAGCTGGTGATAGTTGTGGGAGGCGA[C/T]TCGGTGCTTTTGGTTCAACCAAGATGGGTATGCTT	A. duranensis
Affx-152035718	1	Aradu.A02	708208	+	CATAAAGAAGGATCACCTGTTTAGTTCAACCAACT[C/T]AGGAATTCGAGATACAATGGCTGATGGAATAGTAG	A. duranensis
Affx-152058995	1	Araip.B09	12276507	+	GTCCAATGGAATTAATAAGTCCACAAACCTAAAAC[C/T]CAACAAGAATAAAACGGTTAAATACTTAACCAGAT	A. ipaensis
Affx-152043584	1	Aradu.A02	710062	+	CAACATCCAAAACCTGTGCCTTTTTCAAATACAAC[C/T]GCCCTCCTTTAATGTTCTGGCTAATAACCCGTACT	A. duranensis
Affx-152050438	1	Aradu.A02	733977	+	GCTGATATATATCTTCTTGATGACCCTTTTAGCGC[C/T]GTCGATGCACATACCGGAACACACCTATTTAAGGT	A. duranensis
Affx-152075093	1	Aradu.A02	734435	+	ACTCAAGCAGAACAGCTCAAAATCCCATAGCTGAA[A/G]CAGAATCCAACTCAAATGTGAAACTCATGCACAAA	A. duranensis
Affx-152062551	1	Aradu.A02	734812	+	TGTGTTCTGGTGCGAGCCTTGTTGGTTGCATACAC[C/T]GGCCTTTGGACAGCACAGACATTTTTCACAAGCAT	A. duranensis
Affx-152033397	1	Aradu.A02	738017	+	ATACAAGATATCATATAACTTGAATCTCAGAAAAT[A/C]TAAGTTCATACTTTTCAAAATGAAGTATTGTTTCA	A. duranensis
Affx-152030598	1	Aradu.A02	742242	+	TCGTAAAAAATCATTTGAAATGCATAAACAGCACA[C/T]AATGGCAAAAGGAAACAAAAACAGGTATGGGTCAA	A. duranensis
Affx-152074251	1	Aradu.A02	743821	+	TCTCCTGAACCACATAATCATAGACCTCAATGATT[A/G]TAATATAAAAATAGTGAAATAGGCATGTCGCTAGA	A. duranensis
Affx-152030081	1	Aradu.A02	758738	+	TCGGTCATCACATTGACCTAACTGTCTACGTTATC[C/T]GGCCGTCACAGTTCACATAAGCACTACACTAACAA	A. duranensis
Affx-152069189	1	Aradu.A02	759274	+	CTGTAACTGAAACCCTACCCTTGGAATCGGAGGGT[A/G]TCATCGGGAACTTGGTCAATGAGGTTGATTTGATC	A. duranensis
Affx-152029345	1	Aradu.A02	761803	+	TCTCATTCTAGTACAGAGTCACACACCTTACCTGC[A/G]CAAATTGACACGGTACTATGCTTAGCAAGCCCCTT	A. duranensis
Affx-152031591	1	Aradu.A02	761944	+	CTGTTAAGGGAAACTAGGATGCATAAAAGCTGAAG[C/T]TAGAAGAGCAAAAGGGAAGAAAAACTGATATGGAG	A. duranensis
Affx-152065522	1	Araip.B09	11878239	+	ATGAACCGATGAATCCACTCAAAAAGCATATAGCA[G/T]TTGAATGGGGAAGAAGCAGTGGAGGAGGAGAAGAG	A. ipaensis
Affx-152074469	1	Aradu.A02	770726	+	CTAAAATGCAGACATTTCTTGTTTGCAAATGCCAC[A/G]ATTTCTTTCAAGCAGTTGGTAGAAGCATATCCTGG	A. duranensis
Affx-152030080	1	Aradu.A02	789755	+	GAAAGTAGTTGTTTGTATCCAATGGGGGGAAGATT[A/G]TTGTGACAAATATGGATCCTCAGGCCTTCATTAGG	A. duranensis
Affx-152083471	1	Aradu.A02	789841	+	CTTGGGCTACGATGTGCCGGAATTGAGGGAAGCAC[C/T]GGAAGATCTAGAACTCAAAAGCCACCTTCTCCTTT	A. duranensis
Affx-152048877	1	Aradu.A02	802080	+	ACCCTTATTTGTAATGAGGAATCAGATGATGCCAG[C/T]ACAACGACCTCATCCCATGTATTGGAAACCAGATG	A. duranensis
Affx-152040474	1	Aradu.A02	803941	+	GGAACATTCTGTCCTTCATATACTGTTTTGCATTG[C/T]GAGATACTGCCATCCAACCCAAAAATCGAACCAAA	A. duranensis
Affx-152051273	1	Aradu.A02	805196	+	ACTACCATTAAAAACAGATGAGAGTGGTGACAATA[A/C]AGTTTCTGGTTCTGCTGGTTTGGAGGCAGACTTAC	A. duranensis
Affx-152073999	1	Araip.B09	11713036	+	GTTCAAATTGACAGTTATTTTAAAACGAAGATACT[A/G]TTCCTTCCGTTTCCGTTTCAAAATAATTGTCTCTT	A. ipaensis
Affx-152063686	1	Aradu.A02	841186	+	TTGACTTTGTTGAGGCTTAGTTTCATTTCACATTT[C/T]ATCGTTTACATTTTACAGAAGGTTACTGTGAGAAA	A. duranensis
Affx-152064737	1	Araip.B09	11662678	+	ATTATAAGATAATTATGAATATTCAACTAAGGAAT[A/C]ATTTTATCATCATCCTATTTTTTTAAGGTTAACAT	A. ipaensis
Affx-152040665	1	Aradu.A02	855083	+	TTTTGTTTGTTTTTATGCCTGAAATGCAAGATGTA[A/G]AATCATAATGAAGAAAAATGCAAAATCAATAAACC	A. duranensis
Affx-152053615	1	Aradu.A02	890417	+	TAAAATGGTGAGAGTCAATATTATTCACTAGTGTG[C/T]AGTTGTTCAAAGGAAACTTGCAGTTCAAGTTTTTA	A. duranensis
Affx-152048076	1	Araip.B09	11526445	+	AGCATACGCAATAAATCAGTGCCATTCATTGATTC[C/T]TTTCCTTATACTCTTAAGGATGCTACTGATTCTGT	A. ipaensis
Affx-152033570	1	Aradu.A02	914517	+	CGAAGGCATTGACATATACTTTGAAAACGTGGGGG[G/T]TAAGACACTTGATGCTGTGCTATTGAACATGAGAT	A. duranensis
Affx-152045499	1	Aradu.A02	935250	+	TCATTGTTAATCACTGTGTTTTAATTAGCACTTTA[G/T]CAGAATGGTACAATTTTCATTATTTGTTTACGTAG	A. duranensis
Affx-152059013	1	Araip.B09	1719241	+	TTGATCCAAATATCTTAACTATATTACCATTTTTC[A/C]GTTTCAAAGTTCTTAACATTCTGCTTTGACTTTTG	A. ipaensis
Affx-152032834	1	Araip.B09	1719591	+	TTGCAATTGGATCTGCTGAGGGGATTGTGTGAGTA[A/G]AAACCTAGTTTTGATCCCTCTTTTTTTGTTTTTAG	A. ipaensis
Affx-152070394	1	Araip.B09	1968203	+	GAATTGCTCTATATAACGGGATTATGAGAGATCGA[A/G]GCAACAGACTTGCTTGTTGTCACTGATTCTTATAC	A. ipaensis
Affx-152074278	1	Aradu.A02	1103783	+	AGGTAATCTGCTTTGGCGCCAAGAATTCGCGCTTT[C/T]GTGTCCGGGAAGCATTCGAATCCAGGAAGAGTTGT	A. duranensis
Affx-152046289	1	Aradu.A02	1103834	+	TCGAATCCAGGAAGAGTTGTGATGTGTCCCTCACT[A/G]GCAACGCTGATCGGGTATCGGAGCAGGTGGCCGGG	A. duranensis
Affx-152043260	1	Aradu.A02	1125367	+	AGCTTCAGAGTGTGGATGGCCTTGTGTGAACTCCT[C/T]TTCGACTGCATCCATGGTTTCCTCCTAATACATCT	A. duranensis
Affx-152083412	1	Aradu.A02	1131903	+	GGAATTGAAGATCAATGAACTTACAGTAGTGGTGG[C/T]TTCCCAGAAAGAGGAATTTGGGAGAAAGGGGAAGA	A. duranensis
Affx-152083573	1	Aradu.A02	1135908	+	AATAAGCTTTACAAATTGTATGAGAAAATGGATGA[C/T]AGCAATAGTATATAAACTTCATCAAGAATTTGTTA	A. duranensis
Affx-152077443	1	Aradu.A02	1145440	+	TGAAGGAGGAAAAATTCATGTGGACAAATTATCAG[C/T]AAGTGACCTACTCAAAATCGGTTGTAAGAACTAAA	A. duranensis
Affx-152046684	1	Aradu.A02	1145474	+	GTAAGTGACCTACTCAAAATCGGTTGTAAGAACTA[A/G]AACGTACGTATATCAAAATAGATAGAGATTGATTT	A. duranensis
Affx-152072031	1	Aradu.A02	1159895	+	GTATTAATTCTGAATTGAAGGCACAAGCTACGTAC[A/G]GCTTATGGCAAATTGGCGAATTCACACTAAGAAAA	A. duranensis
Affx-152050896	1	Araip.B09	11438103	+	ATTAAATTATTAAAAAGGGAAAAAATGCAAATGCG[C/T]ATTGTCATAGTTTCGGCTTATTAGTTTGTATGAAA	A. ipaensis
Affx-152031901	1	Aradu.A02	1180998	+	CTCCGACTTCTGTTGACTGGAAAACTCCATGGACC[A/G]GATATGGGAGCTAGTGTGGTATTGCTCTATAAAGC	A. duranensis
Affx-152040927	1	Aradu.A02	1182009	+	GAGTTCTCTAATTATGAAATAATGATTCTACCAGA[C/T]GACCTACTAATACTATAATAATAATTGGTGCTTTG	A. duranensis
Affx-152061425	1	Aradu.A02	1195908	+	GAGTGTACATCTTCTTTCCGACATCTCAGTAAGAC[A/G]GAAGGTTCTTTCAGCCTTAGCAAACTCTGTCAACA	A. duranensis
Affx-152069340	1	Aradu.A02	1207575	+	GGAGCGTACAAGGTCAATACTGCCTCACAAAACAT[A/G]AATCTGTACCAAATCGGAGATGAAAAGGTTGGCTT	A. duranensis
Affx-152043488	1	Araip.B09	11356867	+	ATCAATGCATGTTTGATCAAGACGTTACAGTTTTA[A/G]TCCTTAACAGTCCCATCCTTCAAAATTAAATTGAA	A. ipaensis
Affx-152034748	1	Araip.B09	11308316	+	ACAATCATCCAATCAAATTCATTTAGATGACCTTT[C/T]AAGTAGTGGGATGTGGGTTTGAAAATTAGTTACTT	A. ipaensis
Affx-152074727	1	Aradu.A02	1223309	+	TTCAAAGATCTGAGCCTGGCTTTCAAAATTCAAAC[C/T]AAAACTTAGATTCCTAAGTCAATTAGTGAACCTTT	A. duranensis
Affx-152069916	1	Aradu.A02	1224043	+	ACCACAATACAGGGGTTCCCTATGATTATGAAGAA[A/G]AGCATGTTTCCTCTTTTTTCCCTTTCTTATAATAA	A. duranensis
Affx-152063929	1	Aradu.A02	1224539	+	GTTTTCAAAGAAGAGTTTAACCAACAAGGTTATTT[C/T]AGCATACGTATTAAAATCTTGGACTGAGAGCTTCT	A. duranensis
Affx-152074069	1	Aradu.A02	1225074	+	ATTACGAATACAATTTGAAGCTGATTAGGTTATGA[C/T]AAAGCAAAGATAGGCTAAATTACAATTATATCTGC	A. duranensis
Affx-152059257	1	Aradu.A02	1225369	+	TGGAGTTTGTGCACAACATTGAGAAAGCTTATTCC[A/G]TAGAAACCTACTAAGAAGCTAAAACAAAAGAGTAG	A. duranensis
Affx-152033301	1	Aradu.A02	1227793	+	TAATTTACTTTTCTCTACACGGCTTGAACCCATGA[C/T]GTTGAGGTTACACGGTCTAAAACTCCCTTTCCATG	A. duranensis
Affx-152057509	1	Aradu.A02	1236371	+	ATAATAAATACATTGCTAATAGATTGGCATTGAAT[C/T]CAAAAGGTTTCATTAGAAGAATAGAGACAGTGAAA	A. duranensis
Affx-152051150	1	Aradu.A02	1238190	+	ATTATTGTAAGGGTATGTGTGTAATATCACCTTAA[C/T]CTCGGAGGAGACTAGTGTAATCTACTCAGGTGCAA	A. duranensis
Affx-152052896	1	Aradu.A02	1239343	+	GTCAAAAGCTATGGCATGATAGTCCTTGGAGAGAA[C/T]TGGAAGAACTTTGCGATATGAATATGCCTGCAGAA	A. duranensis
Affx-152065843	1	Aradu.A02	1242020	+	GAGAAGAGGATTTCTTGAAGGGAATGGAACGAAGG[A/G]GAGAAAGCGTTTAGCAAGGAATGGTGAGGATGATG	A. duranensis
Affx-152032117	1	Aradu.A02	1258836	+	TTTAAGGGATATGCTACTGCGAATTCAGAAAAGGT[C/T]TTACCTGTGAAGAAGTAAGTAAGCTTTCTTTGCTT	A. duranensis
Affx-152063961	1	Araip.B09	11210972	+	TGGGCCCTGGCCAAGGTAATTGTGCTTTGTGAATT[A/G]TGTTGTAGCTTGAAAGCAATTTATTGTGATTCATC	A. ipaensis
Affx-152034316	1	Aradu.A02	1260595	+	GTTGATGTAGGCTATGGACAGGTAACTCATCCTAT[G/T]TTATAAGTTCTGTGAATGTGGAAACTGGTTATTGG	A. duranensis
Affx-152059132	1	Aradu.A02	1271303	+	GATTACTTGAAAGAATCCCCATTTTTCAGCTGCAT[A/C]ACAAATTGCATCTTCCACATCACAATTATTATTAT	A. duranensis
Affx-152071318	1	Aradu.A02	1277255	+	CTCCTCGAGTTTATGTTCTTCGATGCACTTGATTA[C/T]GGACTTAAGGGCAACCAGTTCCCGCTCATTAACCT	A. duranensis
Affx-152043616	1	Araip.B09	11081064	+	CAATTTAAGTAAATATTACACCGTTAAATATACAT[C/T]CTATAAAAAAATATGTACTCATAGTGGCTCAAGAG	A. ipaensis
Affx-152069816	1	Aradu.A02	1333411	+	CAGCAATCCCAGCACTCTGAGAAAGAATTTAGGTC[C/T]GAGATGGCTACACTCGGGTCGGTCAAGCACCGAAA	A. duranensis
Affx-152062071	1	Aradu.A02	1351873	+	ACAAATTACAGATAAACAAATATAGGTCTGATTTT[A/C]TCTGTAATGTATCTCAGATTATTTGATTGTTCCCT	A. duranensis
Affx-152058200	1	Aradu.A02	1356241	+	ACATAGTAAGATGAGACATTCTCGATGGTATTTCT[A/G]TTGGTGAATTCTGTTCCTTGCTGATGGAAGAACAT	A. duranensis
Affx-152054173	1	Aradu.A02	1357701	+	GTTGCAACTTTGTATAAAAAATTGCTTCACTCAGA[A/G]TGAGCTTTTCCTGCTTGAGTTGGAGTAAGCTTCTT	A. duranensis
Affx-152030072	1	Araip.B09	10922089	+	TTTTGGTGCAATTTAATGGTCGTCAAAGAAACAAC[C/T]AGTAGTAGCGGTCTCTACAACAGAAGCAGAATATA	A. ipaensis
Affx-290016563	1	Araip.B09	10921197	+	CTATGGTGCTTATATTATAGTGGGTCTGATAGCTA[C/T]TGTGACTTAAGAAGTGTTGCTAAAATTAAATTAAC	A. ipaensis
Affx-152059426	1	Aradu.A02	1371331	+	CAGAATATGGAGTTGCAGGTAGGGCAAGGAGAACA[A/C]CAACAGCAGCAAAGAGAGGAGCTTCTTCGTGTTGA	A. duranensis
Affx-152028988	1	Araip.B09	10876754	+	TGGAATAACTCGACAAAAAAGTGAATCTATATTAT[C/T]GTCGGATTTATTCAACGATAATATCATCAATTTTT	A. ipaensis
Affx-152031898	1	Aradu.A02	1413735	+	GATGATTACCTCAACTTCTTGTGTGCCATTGGTTA[C/T]GACCAGAAACGGATCAAGGTGTTCTCCGGGGCTCT	A. duranensis
Affx-152071402	1	Aradu.A02	1414004	+	CGTGGGTGAAGAGAAGAGCTTTAAGGTCACAATAG[A/C]GGTCGCTAAGCCAGGTCGCGCTATAGTCTTTGGGG	A. duranensis
Affx-152084462	1	Aradu.A02	1448633	+	ACAAGGTCTACATCTGAGTTCAATGCTATGGACAC[A/G]GCAGAAAACGATGGCGGTATATCAACTGCAACATA	A. duranensis
Affx-152070906	1	Aradu.A02	1448675	+	AACGATGGCGGTATATCAACTGCAACATAAGAAAC[A/C]ATCAAGGGACAAGTCAGTAAGATCATCGATAAGTC	A. duranensis
Affx-152057651	1	Aradu.A02	1448823	+	AAAAATGTTACAGAAGTTAGATATAAACACAACAT[G/T]ATAAGAAGTGCCAGTGGTTTTAAACCTATCCAAGT	A. duranensis
Affx-152029836	1	Aradu.A02	1484958	+	ACGGCTTCATCGTCGTCTTGAAGCGCAACCATCTT[G/T]GTTTTGTCGTCAATGTCCATCATCGAAGCGACGCT	A. duranensis
Affx-152033810	1	Aradu.A02	1518974	+	TGCATAGGAAATTCCAACATGGAAGATGAAGAAGA[G/T]CATGAAGAATATGTAGAGGTAGTGAGCATAGAAGA	A. duranensis
Affx-152065546	1	Aradu.A02	1520094	+	ATGCCATGGGCAGTGAAGAAAGTGAGAACCAAATG[C/T]CCAAGCCAAATATGGTACTTAATGCAACTCTCAGA	A. duranensis
Affx-152057473	1	Aradu.A02	1556054	+	AATCTGGGGTTCCTTTTTGAAGGAAGAAAAATGGG[C/T]CATAAGGAGGATTGTGTTCAAAAATTCAACTATTG	A. duranensis
Affx-152081781	1	Aradu.A02	1556131	+	TCAAGGCTCAAATAATGGCAAAATCTTCATCTGAT[C/T]CATTGAAGAATCATCTTAACACTCCTACACGTGTT	A. duranensis
Affx-152034358	1	Araip.B02	876792	+	CCTTCTATGGTGATTTACACGGTGAATCTTCGCCG[A/G]AGAATGGAAGAGTCTCTACGTCCTGAGAATGCTAT	A. ipaensis
Affx-152079908	1	Aradu.A02	1556477	+	AGAAGAAGGGAGTTCAATCATGGAAAATGCTCTTA[A/G]GAGAATTAGTGGTGAAACATGGTTTAATAATAATA	A. duranensis
Affx-152053758	1	Araip.B02	1039803	+	AAAATATTTAAATATACCTAATTGAAAGAATATTG[C/T]ACTAATTTATTTCATTTGAGCATAAACTTTTACTT	A. ipaensis
Affx-152028790	1	Aradu.A02	1657212	+	GATATCATAGGAGTTTGTGCAATTATGGTTTCTGG[A/C]TTTGCGGTGTTATTTGCGCTCATTTTTGCTGTTGC	A. duranensis
Affx-152058771	1	Aradu.A02	1671526	+	CCACTTGTGAAGCCCGTTGAGCAAAGCTGGCAGCC[C/T]GTTGATTTTTTACCGGACTCGTCCCTGCCGGTGGA	A. duranensis
Affx-152081288	1	Aradu.A02	1674596	+	TAGTTGGATTTTCAACAAGGAAGTGTCATTAATAT[A/G]AATGAAATAAGAGTTATGCTATGTGTACACCAAAA	A. duranensis
Affx-152054185	1	Araip.B02	1063100	+	AATCTTGATTCTTGATCATAGATCATCATGACACT[C/T]TTGTCAGTGTTGATCCTAAAAAGGTCACATATGTT	A. ipaensis
Affx-152070700	1	Araip.B02	1071141	+	AATATTTTTGTATTATAAATGATCTGTTTGAGTTC[A/G]GTAACTTATGTGTAAAATAATTTTGCACTATCAAT	A. ipaensis
Affx-152070827	1	Aradu.A02	1744377	+	GACTAAATGAAGATGAAGGAGAAGGGTTAACATGG[A/C]CACCATGTGATGAGTTGACCAAACTGCCCTTGGGG	A. duranensis
Affx-152076805	1	Aradu.A02	1853410	+	TGTGATTCACTGACCTCCTTGTCGTTGGATGTCTT[C/T]CCCAATCTCAAGAATCTCGATATACATCATTGTAG	A. duranensis
Affx-152045889	1	Aradu.A02	1908061	+	TTGGTTATTTCATTATTTCCTACCTTTCCTTTTCT[C/T]TCAGCTGCTTTTCAATTTCAGCGTTTCAAGTATTT	A. duranensis
Affx-152068410	1	Aradu.A02	1912266	+	CTGCCACGAGACATTTCCACAAGATTGCAGAAACA[A/G]TCTCCAACCGCGTAGGCGAATCTTCGGCTGCATCA	A. duranensis
Affx-152042446	1	Aradu.A02	1993223	+	GGTAATCCCTTACACTTCTTGACAATCTTTCTTCC[A/G]ATTTCTTCTAGTGTTGGACTCCCATTTGATTCTTG	A. duranensis
Affx-152080691	1	Aradu.A02	1994174	+	CCAAGCTTCTTGCCAATGATCAAGTTGGCAGCCTC[A/G]GAAGAAAGGAACCTGTCAAAGACAACGTTAATGAA	A. duranensis
Affx-152033131	1	Aradu.A02	2000571	+	ACACAGCAATAACTTGATCCTTTTCATGTTGAAAG[C/T]TAATACACCTCATGCAGAATCCTTTAACTATCCTA	A. duranensis
Affx-152054719	1	Araip.B02	1475241	+	AGCAACTTCTTTGGCACGAGTTGTTACAAGAATTG[C/T]ACTTCCATTAGCCCCATATTGAAATGGAGTTATAA	A. ipaensis
Affx-152045245	1	Aradu.A02	2026056	+	TCTTCCGGCATTTCTTTCAAACAAGTTCTTCTAAT[A/G]CTGAGATGTCTCAAATTCACAAGCTTATGCATGCC	A. duranensis
Affx-152070360	1	Araip.B02	1499765	+	TTGCCTGCAACCAAGTTGATTGCATCAACCGAAAT[G/T]AGCCTATCCAAGACAACGTTAATGAAGCCAGACAG	A. ipaensis
Affx-152077352	1	Aradu.A02	2049791	+	TACAATGCTATAAACTGCAGAGCACACAGTGCATC[A/G]TTGGTTGATTATGGAGGAGTTGGAGATGGAAAAAC	A. duranensis
Affx-152077908	1	Aradu.A02	2072499	+	TGCCACGTGATATGAATACTCTTCTCCCAAGTTTA[C/T]AGTCTCTCGAGATAGAGGGCTGCCAGGAAATTTGT	A. duranensis
Affx-152028274	1	Aradu.A02	2079323	+	TTGAAGCGGCAACTTGTGACATATTATCAAAGTGT[A/G]AATACTTGAGAGCTTTATCCTTTAGTAAACTTAAT	A. duranensis
Affx-152037430	1	Aradu.A02	2117440	+	GATACACTTGGACATTTTAAGCGATTTTCTGGTGG[A/G]CAAGCATAAAAATAATGGAATCCGGGAATTAGGAG	A. duranensis
Affx-152052445	1	Aradu.A02	2401463	+	GACACTCAAATTGTCCAAGGCATTCCAAGGATATA[A/C]ATACAAGCCTAACAAGGATTCTTCCTTACCTAAGG	A. duranensis
Affx-152046871	1	Aradu.A02	2401531	+	AGGTCCTAACCATATATGCCTAAATAACTATATAT[A/G]CGGTATTATATACACATGTTTGCATCTGCATCCTA	A. duranensis
Affx-152054512	1	Aradu.A02	2443183	+	TCAAATCTGTAAACAAATTAGTCAACGTTTATGCG[A/G]AAATGGGCCCCACTGAAAGATTTGTAAGAGGAAGG	A. duranensis
Affx-152034786	1	Aradu.A02	2445634	+	CAAATGGAAGCCTTGGGATTCTTCTTTAACCACTC[C/T]TCAATGAGATCAAAGCATAGCTAAACAAAAAAAAG	A. duranensis
Affx-152067197	1	Aradu.A02	2457649	+	CTTATTAGGTGGATTTTTACTCATCTATTGCTATT[A/G]CTAAGGCTTGATGAATCTATAAAATTTATAGGGTG	A. duranensis
Affx-152031754	1	Araip.B02	1813148	+	TCCATTGATTCTGTGGAGGATTCCTTCCCATCAGA[C/T]GATTTGCACGGCGCCTTCGGAGAGGAGGTTGAGGC	A. ipaensis
Affx-152076534	1	Aradu.A02	2485026	+	CAAATTCCGGAATTTTTTGCAGAATTGTCGAGCCT[C/T]TTAAACAAAAAAAGCGAATCGTCCACCATTTTGGC	A. duranensis
Affx-152035445	1	Aradu.A02	2529837	+	GAAACCATGTAGCTGGACTTTAGAATTTCTATCAG[A/G]GAGTGCAATGTGTCTCTCTCAAGCTCCTTGCCTTT	A. duranensis
Affx-152065176	1	Aradu.A02	2557316	+	GTCATTTTCGTAGCTGAGAACGACGTTGAAAATAA[C/T]CAGCCTGGTGGAGGAAACGACAGCGCCGTTTTGGG	A. duranensis
Affx-152060825	1	Aradu.A02	2574076	+	TCTGGAAATAAGTTACCAGTAATTTTATAACAATG[C/T]GCCTGCAACGAACAGCATAATTTGGATTAGTATAC	A. duranensis
Affx-152062083	1	Aradu.A02	2574390	+	TTTTTGTTGTCTTTTTTATGATTGACGGATGAGTA[C/T]TCCAAGAACATATACACGAAAGTTAAAAATTAGGA	A. duranensis
Affx-152060090	1	Aradu.A02	2594478	+	TGCCCAGCATGTTGATATGAAACATCTTCAACTTC[C/T]AATTCAACAGGATCAAGCTCCTTCTCAAGCTTCTC	A. duranensis
Affx-152080305	1	Aradu.A02	2594599	+	CAAAGCTACCACCTTTGACCTCAGAACTTGAGGTG[A/G]ATTCAGCACCTTTTTCACCTGAACTTTGTGACACT	A. duranensis
Affx-152081330	1	Aradu.A02	2595116	+	GAAGAGTAGCTGCTCGTACTTGGCTTTTGGTTCCT[C/T]AACGGATTGGAAGAGCTTCACAATTTCTTGAAGCT	A. duranensis
Affx-152031408	1	Aradu.A02	2595255	+	GATGATGATGATGGTGTTGTTGGAAGCTTCTGGAA[A/G]GTTATGGGTCTGAATGAGAAGAAGGTGTGGTCGTT	A. duranensis
Affx-290044408	1	Araip.B02	1956401	+	ACTCTCCTACTATGCCCAACAATATTATGCAAAGA[C/T]TGATGAAAATTTTCCCAAAAAAAAGTACCTGTAGA	A. ipaensis
Affx-152030480	1	Aradu.A02	2611574	+	CTGATTAATCATAACAACACTGAACACAATGGTAG[C/T]AGTTCTGCGTTTCTAACCGTTTGGTTGAGTTTGTT	A. duranensis
Affx-152050351	1	Aradu.A02	2620008	+	GATTTTTCTTCTTATTTTCATAAGGCTAAGATTTT[A/G]CTCTCCGACTTTGCACGTAGCATTTTATTATTTTT	A. duranensis
Affx-152068576	1	Aradu.A02	2620174	+	AGTTGTTACAGTTTTTTGCAGGAGCCTTTCAAGTC[A/G]TTGCCTCTTTTATGGGCCGTTCATGAAAATGCACT	A. duranensis
Affx-152056320	1	Aradu.A02	2621335	+	TCATAGGTCGACGACAGGGTAAACGGCTATCTTTT[C/T]CCTCTGGATAATAGTAAAGTTCTGAGACAAATTAT	A. duranensis
Affx-152083811	1	Aradu.A02	2622025	+	GAGCTCGAGCGGACAGGACAACCGTTATGCATTTA[C/T]GAACCTTATTTTGGCGAAGGATCCTGGCCTTTTCT	A. duranensis
Affx-152044954	1	Aradu.A02	2625230	+	AAGTTGAAATAAACATTGGAGAGTGCTGGATTTTG[A/G]TTATGATCAGGGAATGGACATTGTGGTGCAGCACT	A. duranensis
Affx-152049835	1	Aradu.A02	2640814	+	ATGGATCCTCCATCTAAGAGCTGGAGCATCCACAC[C/T]AGATCCGAAATCATCGCCAAGTACCAGATCCTGGA	A. duranensis
Affx-152033309	1	Aradu.A02	2640997	+	GATGCGCTTCAGATTCTCCAGGGTTCTCCAAACGT[A/C]GTCGTTTTGCACGAGTACTTTTGGCGTGAAGATGA	A. duranensis
Affx-152030816	1	Aradu.A02	2641024	+	CCAAACGTAGTCGTTTTGCACGAGTACTTTTGGCG[C/T]GAAGATGAGGACGCTGTGCTCGTGCTCGAGTACCT	A. duranensis
Affx-152083883	1	Aradu.A02	2641438	+	CTCTGTAAAGGAATGATGAGGGTGAATTTATGTCA[A/C]ACAATTTGCATGTTTAGGGATTTCGAGTGCAATAA	A. duranensis
Affx-152062515	1	Aradu.A02	2641726	+	AGAGCAGGGAACTGTCCTTCGCGAAGAATATTTTA[A/G]AGTCTTGGATGAACTGAAAACAAAGAGATCTGCAG	A. duranensis
Affx-152026599	1	Aradu.A02	2641913	+	GAGGACGAAGGAGAAGAATCGGGTTGTCTCACGTC[A/G]TGTGTTGGAACTCGTTGGTTTAGGGCTCCTGAGCT	A. duranensis
Affx-152048247	1	Aradu.A02	2651473	+	AATCCTGAGGCTAGGAACAAACACATGGAACTATA[A/G]TTGACAGAAATTGGTACTGGTTTCTCCCCGTGGCA	A. duranensis
Affx-152044393	1	Aradu.A02	2657313	+	GAATCAAATGGGAGTTCAGAACTTGAAGAAATAGG[C/T]AAAATGATTGTCAAGAAGTGTGATGGCTTGCCCTT	A. duranensis
Affx-152084499	1	Aradu.A02	2658782	+	CTCATTGCAGCTTTTGGAGTTTGATAACATGCCAT[G/T]TTGGGAGGAGTGGTGCTTACCTGACTCAGAAGCTT	A. duranensis
Affx-152065377	1	Aradu.A02	2658894	+	TTAAAGGGAGGTATGCTTAATAGTGTGCTAATGCG[A/G]ATCGTTTCTTCCTCGTTGGATGTTTTGAAAGTGAG	A. duranensis
Affx-152071747	1	Aradu.A02	2660197	+	TTGCAGTTGTAGCTAAAGAAATATCCTTTGTTACT[C/T]TGAGAAACAGTCATTGCTATCTGTAATATTTGTTA	A. duranensis
Affx-152060593	1	Aradu.A02	2675301	+	CACAAATTCAGTTGTATCTTCATCGAGCACTTCCG[C/T]TGTCATCTCTTTTAGTGCATAGATGCCTCATGAAT	A. duranensis
Affx-152080201	1	Aradu.A02	2681968	+	TGCTGATGACTTGCTGGAACGTGTCTTAATCAGAG[A/C]AGAAATTCGCAACAAGGCACGCATTCGCGTTCCTC	A. duranensis
Affx-152039676	1	Aradu.A02	2842762	+	TGATTATTGACATTGGCATCAACTTTCTTAGACAA[C/T]GCATAACCAATTAAAATTCCAGCTGTTCCGGCAAC	A. duranensis
Affx-152072127	1	Aradu.A02	2844132	+	AATCCTCCTAAATAGTACTGGTTCATTCCGCCGCC[A/G]TTGAGGCCGGAGATCCACCCTACTATTGCACTTGA	A. duranensis
Affx-152079854	1	Aradu.A02	2849280	+	GGATCTTACATTCTAACCTATTTTAATTATAGCAA[C/T]AATATGGTTATTAGATCAGAAAGTCCTTTCATCAA	A. duranensis
Affx-152075118	1	Aradu.A02	2856611	+	TTTGTTTTTCTGTTTTTCATATGCTGAGTATATTA[C/T]AGACTAGAATCCAATACCAACCTTAAAATCCTTGT	A. duranensis
Affx-152035978	1	Aradu.A02	2861850	+	TGGTCTTGCCTTGGTTGTTTGGAATAAGCCATTTT[C/T]GATAACTTGGAAGGGAAGCCACTCCACCAATAGTT	A. duranensis
Affx-152071614	1	Aradu.A02	2901401	+	CACGCGCTTTCCTCAGAAATTGACCACCATTTTCA[C/T]GCGCTCCAAGCTCGCGTCTCCAACCTCGAGTCCTC	A. duranensis
Affx-152030647	1	Aradu.A02	2901708	+	AGTCACTTAGATTTAGTGTGCTAAGTGAACAAATT[A/C]TGGCAAAAGTTGTGATTTCCGATTTTAACCCTAAT	A. duranensis
Affx-152051383	1	Aradu.A02	2907720	+	AGCAGGAATGTTCCTGTTATGGAGCCAAAACAACC[G/T]CACCTTTACATTCTCTTTCTGTCCATTGGAGAATA	A. duranensis
Affx-152036134	1	Aradu.A02	2922527	+	AGAGGCCTTCCATTGGCACTTGAAGTATTGGGGTC[C/T]CATCTTTGTGGAAGAACTCCTGAGGCTTGGCATAG	A. duranensis
Affx-152062835	1	Aradu.A02	2931093	+	CCTCAAAACAATATTGCAAGTCCTTTTGCTTCTGG[C/T]GTCGATTTTGAGAACATTTTTCAAGAAGTAATTCG	A. duranensis
Affx-152048513	1	Araip.B02	2197613	+	TTGCACCTTTTCATCTTCTTCTTCTTCATCATCAT[C/T]GCCATTGGAAGCATTCTTGAAAGTTCTCCATGGAA	A. ipaensis
Affx-152077549	1	Aradu.A02	2937660	+	TTACTTTTCACTTGAGTACTGTTGTAGACATGTCG[A/G]GCCAGCGCGGTCGTTCCCATTCCAACCTCTTCTCT	A. duranensis
Affx-152073582	1	Aradu.A02	2938187	+	CAGGACAGCACCGGATATCGTTGATGCCCTTGACC[A/G]CATTTCTCTCTTAATCACCTTATGAGAATTCGCGT	A. duranensis
Affx-152077777	1	Aradu.A02	2939572	+	TGAAGGATGTTAGTCTTTAGACAATTTTTAAAGTT[G/T]TTTTGAAGCACTCACACCCTTGCTATCCAGACCGT	A. duranensis
Affx-152068404	1	Aradu.A02	3001420	+	GAGGAATCGAAATCATTTGCTAAACAAACCATGCA[G/T]ATTAAAGTTCAGATCAGAAAACGGCACAATGAGAC	A. duranensis
Affx-152071374	1	Aradu.A02	3023963	+	GCAGATTAAATAGTAGGAATACCTTCACCAAACTT[A/G]AGAGATGTCAATCAAACTTGATAAATATTAGAAAT	A. duranensis
Affx-152077348	1	Aradu.A02	3025605	+	TTCATCTTAACATTAGTAACACCGAAAGGAATATA[A/G]AAGTTTGCATAATTTCACCATATTGTACACAAACA	A. duranensis
Affx-152043743	1	Araip.B02	2342261	+	CTAGTACTAACTACTAAGAATTTAGTCAGTAGTAA[A/C]GAAATATATACAAATATTAAAGGGTAAACTATACT	A. ipaensis
Affx-152071819	1	Araip.B02	2342474	+	TTTAAGCTCAATAATACTGATATATAAAAATCAAC[A/C]ATAAATCCATAATTCATGTGGTTTTGAAGTTAACA	A. ipaensis
Affx-152034040	1	Aradu.A02	3089814	+	AAATGGGATCCGAATCAAAACCCGGACCCGGTTCC[A/C]GAGAGCAACAGGAGCGTGAGAAGCTCTACGATCAG	A. duranensis
Affx-152063467	1	Aradu.A02	3098103	+	TGAAACTGAAAATTTCACCAGCAAACAAAATGGAT[A/G]TACAGGAGGAAATAGTTAATCCCAGATACAAAAAA	A. duranensis
Affx-152079681	1	Aradu.A02	3194945	+	TGGATTCCACCGGAGTATACAAGAACGAGAAACAA[A/G]GAAGCGAAAAGTGGTTCTATAGCTGAGGCGAAGGG	A. duranensis
Affx-290061058	1	Araip.B02	2510172	+	TAGCACGACTAAGTGTCAAAAGAGACAAGAAAATT[C/T]TAGGCAAGTATATACATGCTCCCCAACTTACAATT	A. ipaensis
Affx-152069209	1	Araip.B02	2549267	+	TTCATCAGCAATACTTTATAGCTTTTAGTTTTGAA[A/C]GCAAATTCTTATTTTTGTGGATTCCTTCTATATGA	A. ipaensis
Affx-152053861	1	Aradu.A02	3282213	+	AAGCAGAAAAACTTGGACACTAAAGCTTTTGACAT[C/T]AGAGTCACCGAACATGACAAGCTTAACAGTTGATA	A. duranensis
Affx-152053288	1	Aradu.A02	3312145	+	GGTATTTTTACCTAACAATCAATAGCTCTTTATCA[G/T]CCTGCTCCAAAACTAGTGTAATACAAATTGTAGGT	A. duranensis
Affx-152064762	1	Araip.B02	2616423	+	GTTATTTTCACATTTTCATTCAGCAACGAAGAATA[A/C]TACCCAAGAAAACTGTTCAATGCTTTCATTTTTTG	A. ipaensis
Affx-152057242	1	Araip.B02	2655370	+	TTTTGTTGTTTGAATATATTATACCAACTTAACAG[C/T]GATAAAGCCATTATATCAACTGTATTGATTTGGAA	A. ipaensis
Affx-152075948	1	Aradu.A02	3338242	+	GAGGAAAAATCTCAAACACTGAATTCTACTATGTA[C/T]GACCGTATTTCTTACTTTCTATGTACCTACACACA	A. duranensis
Affx-152052404	1	Aradu.A02	3375612	+	AATAATTTGGAATTAATTCTTTACTACTCCTAGTA[A/C]ATGATTTTTGCCTACATGTGGAGTTGATAAATTGC	A. duranensis
Affx-152064073	1	Aradu.A02	3382598	+	ATCAAGGAGATCCATGGCCCCAAGAAGCAGAAACC[A/G]TTCTTACTCCATGTCGCGATCGATCTTATGCTTCA	A. duranensis
Affx-152043948	1	Araip.B02	2710560	+	ACAATACGATGCACTTGTTCGGTATAAAATCAATA[A/G]CAAAAGAGAGCATGCCTCGCCGATATTCCAGAGTT	A. ipaensis
Affx-152059660	1	Aradu.A02	3478157	+	TAGTAGAAAATGTTAGAGAAAGTTGAAGGTTTCAA[C/T]ATGGAGAAAGTAATAGAGGAATTTGAGGAAGTTAC	A. duranensis
Affx-152082939	1	Araip.B02	3826804	+	ATTTAAAGCAATAAATTGTTTTGCCATTTTAAGTA[A/C]ATTTATAAATCAATATACTTAAATAAAAATTGAAT	A. ipaensis
Affx-152043496	1	Aradu.A02	3517953	+	GAGCACTATGGTGTAACAGCTTGCACTATGTGACA[G/T]TTTATGATAATCCTTGTCAATTTGTTAATGAAGCT	A. duranensis
Affx-152079941	1	Araip.B02	3869958	+	TACCAATACAAATGATCAATTTTTAAGAATGATTT[C/T]AAATAATATAGGTCTTGTAATTGCATCATGATACT	A. ipaensis
Affx-152076480	1	Aradu.A02	3536503	+	TGAGTTAAAAATCCACCAATGGACTCATGGGCCAA[G/T]ACTTGGGCCTGTGGGGCCCAATTTGGCACCACTAG	A. duranensis
Affx-152065313	1	Aradu.A02	3563958	+	GATTTGTTTCCTTCTTCTATTGTGGCAATTAGATT[C/T]GAGTCCTAAGATTCTTGAAGGTTCACTTGGATTAT	A. duranensis
Affx-152038095	1	Aradu.A02	3769110	+	TATTGGGGAGTTGTATATTAAGAAGCTCGTTTCAA[C/T]ATCTTTACTTCAAATTGAAGAAGGATATCCTTACC	A. duranensis
Affx-152077310	1	Aradu.A02	3785710	+	TTTGGACAGGGATTTGTTTTAATATCTTTGCCCTT[C/T]GGTCGAAGGTTAAATTATTGCAAGCAATCAGATAA	A. duranensis
Affx-152083390	1	Aradu.A02	3838047	+	GCTTCCATATATTTTGACCACTTCATTACGTTTTG[C/T]TTCATACTCTATTTCGTCTAGTATGTCACCAGCAT	A. duranensis
Affx-152058605	1	Aradu.A02	3862767	+	ATGAAGTTCTGGATGTGATTTGTTTTTTAATCTTA[G/T]GGTTTAACGTTTGGATTGTGGTTATTTCCTTTTAC	A. duranensis
Affx-152034426	1	Aradu.A02	3958604	+	TCGACCCGACCCGGACGAAGCAGATCCGGGTCGAC[C/T]CCATCCTTACTGTTCATCGTGAACACCATCACGCG	A. duranensis
Affx-152048228	1	Aradu.A02	3968785	+	AACCTAACTCATCTTGTAGGAAAAGATTTAGTTGT[C/T]GATGCTGGTGTTGCAAGGAGATATACACTAACTTA	A. duranensis
Affx-152057916	1	Araip.B02	5110159	+	TATAGTTTGGAGCAGCTCAGCTTGAGTCTCAACAC[C/T]AACCTTGCACCCTCGACATTTCCCGCCAGTTTGAA	A. ipaensis
Affx-152049288	1	Aradu.A02	3998330	+	CTCTATTGGTAATTATTCTTCACTTCGTTGCATCG[A/C]AGGTGCTAGTGCTGTAAGTATTGTGGGAGTTATTT	A. duranensis
Affx-152035751	1	Araip.B02	5216079	+	TTGATGCTCAACACATTTGAACATCACAACAATAA[C/T]TTTAATGATGAAGAAGAAGAAGAAGAAGAAGTTCT	A. ipaensis
Affx-152054121	1	Araip.B02	5222942	+	TAGTCGAATTCAAGCTGTGGGGTAGTTAGACTCAT[G/T]CTGTATTTTCCTTGATGTTCTTCTATTTTGTTTGG	A. ipaensis
Affx-152036156	1	Aradu.A02	4085219	+	AAAATTGAGGGATGTCCTGAAAAGATAGGAAACTA[A/G]TGTAAGATGGAAGAGAGTATTTGAACTACAATTCA	A. duranensis
Affx-152049078	1	Aradu.A02	4085265	+	AAGAGAGTATTTGAACTACAATTCAACATGCTAAC[C/T]ATTAGAATTGTGTGTTCATAACTATCAAGATTTTC	A. duranensis
Affx-152061527	1	Araip.B02	5224362	+	TCTGCTGTAGAAATGATGCAAAAATACTTGGTCGG[A/C]GAGGTAGATACCAACACACTTCCGGAAAAAGCTAA	A. ipaensis
Affx-152037446	1	Aradu.A02	4100909	+	AATAAGCCTAGGGCAAACCTTAACCGTGAGAGGCT[G/T]AGCCATTTCACAAGAGAGCCTTAATACCTCGGAGA	A. duranensis
Affx-152042451	1	Aradu.A02	4129016	+	TACTTGGTTAGGATTATCATTTGTAAAACCTTAAG[A/G]TTGCCTTAGATAAACAATAATTTACCAATCAAAAA	A. duranensis
Affx-152033717	1	Araip.B02	5261650	+	CAAAAAAGTATTATTCAAATCATATTGATATATTT[G/T]CCAATTAAAAGAAATGGCTATAGTTAGAATTACTC	A. ipaensis
Affx-152044496	1	Aradu.A02	4131162	+	GGATCTTTGATAACTCACCTCTGCAATGAACTTAT[C/T]ATTTAATGTTATTGCTACTAGCTCTCATCACCTGA	A. duranensis
Affx-152072710	1	Aradu.A02	4131223	+	CATCACCTGATGAGATCCTTCTAGTCTTTTTTCAT[A/G]ATCCTTATTGCTTTGATTTAGATTAAGAACATTTT	A. duranensis
Affx-152061964	1	Aradu.A02	4223823	+	TTTGGTGGTTGTTTCAAAGGATCATCATCTCAACA[A/G]GATCAAGTATAGTTTTATAGAACATCTTTTTGTTC	A. duranensis
Affx-152040432	1	Aradu.A02	4275741	+	CAAGGACTAATCCATTATTTAACAAGGTTGGAAAA[C/T]TGTTAGAAGATTAGTGTAAGAAAAGAATGAAATAG	A. duranensis
Affx-152082492	1	Aradu.A02	4275846	+	CGGTTACCCTCTCTCTCAAAGTGCTCAAAAGCATT[G/T]GAAGCAATATCTTCCCACTTTTCAAGTGATTCCAA	A. duranensis
Affx-152029061	1	Aradu.A02	4341063	+	AATGGTTCTACGTCATGTCGTTGACCAGAACCTTC[C/T]CCATAGCAAACTCTTCCTCTTCTTCTCTACCCGGT	A. duranensis
Affx-152041376	1	Aradu.A02	4341479	+	TAAGAAGGCAGAGAACAAGTCATTTCACGAAAGCA[A/G]GCCGACGTAACCGTTGCTTTCAACAAAGAAAGCAA	A. duranensis
Affx-152034821	1	Araip.B02	5618192	+	CCTTGTAGTAATCTCCGATATTCTTCATTCCTTTA[A/G]ACTTCGGTTGAATACTGTCTCGAGACACGAATTTA	A. ipaensis
Affx-152037393	1	Aradu.A02	4426493	+	GACATTTATTTTAAAACAGAAGAAGTATTATTTTC[C/T]TTTCCTAGAATCATAATCAATTGCAAACATTGTTA	A. duranensis
Affx-152048217	1	Aradu.A02	4524756	+	AAATAATTTCTAAAAAATCACGTCATGAGTCAATG[C/T]GATGCATGCTTTGAAGATTTAATGTCACATTTTAG	A. duranensis
Affx-152071483	1	Aradu.A02	4630329	+	ATAACAGCCCTTGGATTTATTGACGCTGACGATGA[C/T]GTCAACGATGAAGTAGATCTGACGGTTGGAAATAG	A. duranensis
Affx-152029152	1	Aradu.A02	4630421	+	ATACCCCATGGTGGGATCATTGAAGCAAGAGAGTT[G/T]TCTAGAAGCTTCGGTCTGACCGCTAAGCTGAGAAG	A. duranensis
Affx-152069712	1	Aradu.A02	4767309	+	ATCGAGGATAAAGCAGCAGTAGAGAAGAGAAAGAG[A/G]CAGGCGATAAATAGTGCTCTGAGATATCTATTTCA	A. duranensis
Affx-152027877	1	Aradu.A02	4851345	+	GGGCTTATTACAAGCTTCACCTTCCACACACCCGT[A/G]TTGTTGTACCTAGGAAGAACCTCATGAGGTTCCCA	A. duranensis
Affx-152056577	1	Aradu.A02	4870992	+	TTGAAGCAGTCATCATTGTTGCCATCTTTAATTCC[C/T]TTGATTCTCAAGAATCTGAAGGACATCAAAGATTC	A. duranensis
Affx-152052264	1	Aradu.A02	4880785	+	AGTAGATGCTCTTGTTAAATTAATTGATATGAAAT[A/C]TGTTTCACCAGACACGACCTCTAGCAGTGGTGATG	A. duranensis
Affx-152038162	1	Aradu.A02	4880896	+	TCTGTTTGAGTTCATTGCCTATTATGTCGCTCTCC[A/G]AAGAGCCAAAATCTCAAAGAATGTACTGTGTCAAA	A. duranensis
Affx-152074902	1	Aradu.A02	4883639	+	AGACGCCAACCCCCACATGGAAGCCCCATTCCACC[A/G]CATGAAAATGATTTAGCAGAGAATTCTTATGGACA	A. duranensis
Affx-152045246	1	Aradu.A02	4883701	+	TTATGGACATCAACAGATATCACGGGTATTTACAC[A/G]CAAATCACTATATATCAAGGTCATGAATTTTCTGG	A. duranensis
Affx-152058620	1	Aradu.A02	4886898	+	CAACCTCCAATTTGGTCACCCTTTATTATTGTTTG[C/T]TCATTTCACGTTCAGAATCTCTAAATTACTGAACT	A. duranensis
Affx-152026740	1	Aradu.A02	4891186	+	ATCCTACCCAATTCCAAGCGACCTAAAACATCCTC[A/G]TTGGTACAATCTTGTCCTCTTGATCATGATGCAGA	A. duranensis
Affx-152070583	1	Aradu.A02	4891249	+	GATGCAGAATCCATCACGGAAAAATTAGTTAGAGG[G/T]ATTTGCAGGCACTCGGACCTCTGGACACCCAAGCA	A. duranensis
Affx-152050629	1	Aradu.A02	4901550	+	ACCATGCAATTTTCAATCCTTATAAGGAACCCTAA[C/T]CGGCGTGTCTCGATCTATTTTGACAATCTCAATGC	A. duranensis
Affx-152067446	1	Aradu.A02	5128023	+	AAAAGTTGTATTTGGACAAACACACAAAAGGGTAG[A/C]TATAGGAATTGAAGACTTGAATGCAAAGTTTAGAA	A. duranensis
Affx-152073848	1	Aradu.A02	5192187	+	TGGTTTACTTAACCTACCATAAAAGAAAGACTTGC[A/G]AGCACATGCTATATGAACAATGAAGAATTCAAGTG	A. duranensis
Affx-152047655	1	Aradu.A02	5238703	+	CCTACGTGCTCTCAAGGAGGTTTTCCACCCAGACA[G/T]AATGGCTCTCCTCCAAGTGTGGCGGCTATTGCAGC	A. duranensis
Affx-152055258	1	Aradu.A02	5239012	+	CTTGATCCTGTATGCTCGGAAGCTCAACAAGCACA[A/G]CAGTCACCTTCTAAGTCCCCAGTTGATATCTCATC	A. duranensis
Affx-152062767	1	Aradu.A02	5239375	+	TGGAAAGAGGTCTCCGAGGAGGTAACATTGTATCA[C/T]AGTTTCTTTTCATGAAATTCTTTTAATACAATGCA	A. duranensis
Affx-152064357	1	Aradu.A02	5239515	+	AGAGAGGTGTTGCCACAAAGCTTTTCGCCTCCGCC[C/T]GATTTGCTAAACAAGGATCAGGAAATGGACAGCAT	A. duranensis
Affx-152063813	1	Aradu.A02	5268323	+	TTTGCAGCTCATAGTTTCATGAATGGTACTGTACT[A/C]TGTTTGTTTTTAACTGTCTGATTCTTCAGTTCCTT	A. duranensis
Affx-152030090	1	Aradu.A02	5270226	+	ATTCCAAAAGATAAAGCACCTTCAATGTCTGGAAC[A/G]ATGGTGCTCGAGACTGGATTGGAGCGCCTTCATGT	A. duranensis
Affx-152063633	1	Aradu.A02	5272238	+	AAACAGAATCAAAGAAGAGCATAAAACAGAGAAAG[A/G]AATTGATAGATATGGTATCAAACTATCACAACTAC	A. duranensis
Affx-152051796	1	Aradu.A02	5419285	+	GAGAATTGTAAAATGAAACAAAGATCCTATTCAAA[A/G]TAACACTGCTACTGCCACATGGTGTGTAATCTGCT	A. duranensis
Affx-152068011	1	Aradu.A02	5420407	+	ATCAGGAATATTGCCATACTGTATAATTTCAGAAG[C/T]GGACCGATGGATCAATAGCATGTTTGGATTAGCTT	A. duranensis
Affx-152078160	1	Aradu.A02	5454317	+	TTAAGCATACCAACATTGCAGCAAAATCGAACAAT[A/G]AACTCACCCGCAGAGTATAATAGGCATCGGTTTCA	A. duranensis
Affx-152041372	1	Aradu.A02	5454619	+	GGGGCAATAGACTGAACGTGTAACAACTGAGCAAC[A/G]CGATCACCGAAATCGTTTAAAAACAACTCCCGATA	A. duranensis
Affx-152033837	1	Aradu.A02	5478477	+	TGTTCAGTTTTTTCTTGTTCTCAAAACAAAACATA[A/G]CCTGTATATATAAAACGGTACCTGGAGCTTTTCGG	A. duranensis
Affx-152068012	1	Aradu.A02	5511259	+	ACAAGCTAGAATTATATACTTTGTGCATGAATTCA[A/G]AGAGCTTAAGAGGTTATTCCAATCTAAAAAGGGGA	A. duranensis
Affx-152030708	1	Aradu.A02	5535443	+	ATTGCCGTTGATTCACAAACTCTGGATGGTAAATG[A/G]ATTTTGCCTTATAAATTTGAGCTGTCAATGTTTCA	A. duranensis
Affx-152050117	1	Aradu.A02	5536135	+	TGTGTCTGGTAGCACTGGTTACATATCGTAAGTTA[G/T]TTTATATTTGAAACCATCTGGAAAGTGAATATTGC	A. duranensis
Affx-152068701	1	Aradu.A02	5537354	+	GTTTTTGTTTCTTGTTTTCGATATTATTTATGAAA[A/G]GGCCACATTGTTTTCATGTTTGTTCTTGTTTCTGA	A. duranensis
Affx-152072681	1	Aradu.A02	5537506	+	AATCAATGAAACCTTAAAAGTCCAAGTAATGATAA[G/T]TATACTCATTTTGTATTGTTCATCAGGCTAACTTA	A. duranensis
Affx-152053904	1	Aradu.A02	5556081	+	CCCAGTAATTTCAGTATTAACAGCAAATTCAGTGT[C/T]GCCCATATTTTCACTTGAACTGACATCAAACTGCA	A. duranensis
Affx-152055639	1	Aradu.A02	5592856	+	TTGGCATTAATGGTGACACAGATCCAAATGATGGT[C/T]AGTGATGCTGTTCATTAATAATTCAATCATGTTCA	A. duranensis
Affx-152048254	1	Aradu.A02	5593303	+	TCTATCTGTTATGAGTGGTAATAGTAGTTAGTTGA[C/T]ATACAATTCTTGCTCTCTTCAGTAGGAACAAGGTT	A. duranensis
Affx-152039418	1	Aradu.A02	5593798	+	TACTTCTTATCAGCAAGTTACCTGGTCTTCAACTT[A/G]GTGGAACTTTGGGTTACCAGCTCGAAAGCTTGACA	A. duranensis
Affx-152049135	1	Aradu.A02	5594157	+	GACTTTTGGTAGTCGAATTCTAACATACTTAATAC[G/T]TCTTTGTATGCAGAAACCTCGCTAATAATAATTTC	A. duranensis
Affx-152055878	1	Aradu.A02	5594431	+	AAAGCTTACTTCCCTCTCTACACTGTAAGATTCCC[C/T]CAATTCCATAGACCTTTCGGCAACATTGATGTTAT	A. duranensis
Affx-152039764	1	Aradu.A02	5595418	+	TTCTTCCTGGTGAAGAGAAGATCCAAGAAGTCGTC[A/G]TCATTAGACACGGAAAAGCTTGACAATCAGCCGTT	A. duranensis
Affx-152064167	1	Aradu.A02	5597149	+	GTTTAGTAAAAAATGTCAAACTATCTAACGGTTTT[C/T]AACTATTATTTTCACATGAAGACATCTTCATGTGA	A. duranensis
Affx-152043356	1	Aradu.A02	5597519	+	TTATCGCACTTTGTGTTCAGGTAATGTCACACATA[C/T]ATGTCTCCTTTTTGTTGTCTTAACAACCAAATAAA	A. duranensis
Affx-152033201	1	Aradu.A02	5597748	+	GAAGATGCTTCCTTTTGACAATCGGGTGGTGGATT[A/G]TAGGGTTTGATTTTAGCATGTTATAAGAGCATTGC	A. duranensis
Affx-152049190	1	Aradu.A02	5627870	+	AAAAGTGGTTCATTAAGCAAAACAATAATATGATT[G/T]CACTCTTGCACATCCAATGTATCAAAGGCTTTTAA	A. duranensis
Affx-152070210	1	Aradu.A02	5685968	+	GACGGCCGAAGATGATAACGACCAAATGCTGGTTC[C/T]GTCTGATTCTGCCGCCGACAAAGACGAGCGCAGAG	A. duranensis
Affx-152050854	1	Aradu.A02	5728813	+	AAAGACAAAGAGGAAACGGTGATATTTTACCACTG[G/T]ATTTGCGGTGATGAATTTTGTCTTTGTCACTCCAG	A. duranensis
Affx-152082103	1	Aradu.A02	5731148	+	CCACACTTTAATTGGACTAAAATTCACTGGATTAA[A/G]ATGGTATTCTATTAAACCTTTTATTTTGTGTATAA	A. duranensis
Affx-152034203	1	Aradu.A02	5755274	+	TCAATAGATGGAGTGCACTTAACATTTAACCATGT[C/T]GGCATTTAGATATCACGAAATTTGATTCCAAACAG	A. duranensis
Affx-152072851	1	Araip.B08	11987623	+	AGAAGCTTGAGCAATGGGACTCTTCGTTGCTGCAA[C/T]CTCGAGTGCCTTCGCCGCCTTCTCAGCTTCAGCAA	A. ipaensis
Affx-152054674	1	Aradu.A02	5782703	+	CTTGGCCGCCTTCTTGGTTTCGTTTCGGATCCTTC[A/G]GCGCCATGATCCTTGGTCATAGCATTGCAAACTCT	A. duranensis
Affx-152054199	1	Aradu.A02	5796436	+	GGAACTCAAAATGTTGGGCTTGACCCTTCAGTTCT[C/T]AAGTCCATACCTGTGTTGGTGTTCCAACCCCATGA	A. duranensis
Affx-152031802	1	Aradu.A02	5801760	+	AGCATGGTTTCCTTGGTGAAGTGACATATAAGGTA[C/T]CTCACTCTCCTTTCTCTTTGTGCCTTTAAAGAAAC	A. duranensis
Affx-152043605	1	Aradu.A02	5802369	+	TTATCAGTTACTTTATCAATTAAAACATATTTGTC[A/G]GAATCTTCAAGATATGCAAAATCACATAATCATAT	A. duranensis
Affx-152031213	1	Aradu.A02	5815176	+	CTACCGACTGGTTGACTACTACCTCTGTCTACTAC[A/G]TACTGTTATTTTGAGAAAATGCGTACATCACAACT	A. duranensis
Affx-152078355	1	Aradu.A02	5825017	+	AATTACACCATACAATAAATCAAATCTTTTGTCTT[G/T]GGTAAATTTCTGTTCTAATCCAAATCCAAATATAT	A. duranensis
Affx-152072780	1	Aradu.A02	5828163	+	GAATATATATATTTATTGAAGAGAGAGTCTTAAGG[C/T]GTTAAGCTCCAATTTGGATTTGTAGACAAATACTA	A. duranensis
Affx-152073536	1	Araip.B08	12031795	+	AATAACTTGCTGGTTGCTCATATTTTCTGATACAA[C/T]TCATTTTTCTTTTGTCTACCAGATTTGTTCAGCTT	A. ipaensis
Affx-152043694	1	Aradu.A02	6010273	+	AGAAATTAGGGCATTCATTGGCTAATGTTCCAAGA[C/T]ATGTTAAGAAATTTACACCATAATTTGGCTTAGTA	A. duranensis
Affx-152043092	1	Aradu.A02	6012848	+	TATAAAATGGCTTCTGTGAATCTTTGCTCTAACAT[C/T]TCTGGTCAGATTCTTGCAAGCTTGGTCATGAGTCC	A. duranensis
Affx-152053648	1	Aradu.A02	6032233	+	CAAGATGAGAATGGAGAAGTAATTTGTGAAGGGTA[C/T]GATGAAGGACCTCGTTATCAACATCCTTTTAGGCC	A. duranensis
Affx-152056506	1	Aradu.A02	6039611	+	CCCTCCTAAGCAAGAAGCCAATAAGAGAAGGAAGA[A/C]GAATTTCAGAGTTAAGAAGTTTTGGAACTTACTGC	A. duranensis
Affx-152027137	1	Aradu.A02	6039916	+	TTTCCCTCCTTTGAGATGCTTTGATGTAATCTTTT[C/T]CAACAAAAAGACATTACAAAATTTAGTGGCTAAGA	A. duranensis
Affx-152056960	1	Aradu.A02	6041225	+	GGCATGTCGATATCTCGATGAAATGCAACAGATTG[A/G]GAATCTTTTACATAACCCCCTCCTACTCCTCCAAC	A. duranensis
Affx-152031189	1	Aradu.A02	6060922	+	ACTAGCTATTATCAATGCAAGTCTCTTCATTCAGA[C/T]GGTGGATATAGGAAACTACTTCCTTTTGATAAAGC	A. duranensis
Affx-152069969	1	Aradu.A02	6178992	+	AAGGACGCTGTGTTGCTGGAAAAGATTTTCCGGCC[A/G]CCTCATGCAACCGGAAACTCATCGGCGCAAGGTTT	A. duranensis
Affx-152050106	1	Aradu.A02	6318573	+	TCCTTCAAAATATGGTATTATTATTCATCCTTGCG[A/G]TTCTTTTAACTTGATTCAATTGAATAATGCACAAT	A. duranensis
Affx-152045805	1	Aradu.A02	6341150	+	GACATGTTAGAACTCACTGGTGGCCCAAGTTCAGG[A/G]GGAATAATGATTCTTCTCTTTCCACCTGGTCTCAT	A. duranensis
Affx-152053773	1	Aradu.A02	6371459	+	GAAGAAGGAGGACCAAGTGTTGGAATCATCAACTT[A/C]ACATGCAACTTATCATCGTCATGAGTAAGAATCTT	A. duranensis
Affx-152032999	1	Aradu.A02	6371470	+	ACCAAGTGTTGGAATCATCAACTTAACATGCAACT[C/T]ATCATCGTCATGAGTAAGAATCTTTGCAAACTCAA	A. duranensis
Affx-152031128	1	Aradu.A02	6591629	+	TTGCTTCCCATATTCCAAGTGTTTTAAGGCTAGAT[C/T]TCAGTTCCCACAGCAGAATGTGTTCTTAGGAACCT	A. duranensis
Affx-152052293	1	Aradu.A02	6592885	+	CTCCCAACAGTGAATCGATCGGGATCATATGTATC[A/G]GGATCTTTGAAAATGTGAGGCAGCCTGTTTGCAAA	A. duranensis
Affx-152075935	1	Aradu.A02	6593512	+	GCAGACACATCGTCGAAAAGCTTGTCACGAACTTC[A/G]CGTCCCAAGAGACACCTACTAGCTGTCAAGATGAT	A. duranensis
Affx-152064104	1	Aradu.A02	6827826	+	TGTACTAATAAAACTGATGAGTTATTATATTCTTC[C/T]ACGATGAAACGTCATCAGTGGAGACATGACTTAGC	A. duranensis
Affx-152036029	1	Aradu.A02	7047809	+	TGGGAATTGAGAATACAATACATCATTGGAAACTT[C/T]CAATCATTACTTATTATCCACATGTGTTGTAGGTT	A. duranensis
Affx-152077312	1	Aradu.A02	7055919	+	TCACCAACAAATTTCACATTTTGCACAACAGGGCA[C/T]TCACAAACTCTTCCTCTAAAAGTGTCCTATACTTA	A. duranensis
Affx-152030580	1	Aradu.A02	7058750	+	TAGTCAGTAGCAAATGGTATGTTTGATTTAACGGT[G/T]CTGCCTAACTGTTGCTCATGTTACCAAATGAAATA	A. duranensis
Affx-152078275	1	Aradu.A02	7116399	+	AATCTTCTTTGCCAACTCTGGCTTGTTGGCTCCTA[C/T]GAGTTTATCAATTTGTTGTCCATCTCTAAAAAAGA	A. duranensis
Affx-152032832	1	Aradu.A02	7116439	+	TTATCAATTTGTTGTCCATCTCTAAAAAAGAAGAA[A/G]GTTGGTGTGGCTCTGATGTCCAAGGAAGTACTAAA	A. duranensis
Affx-152071309	1	Aradu.A02	7119726	+	CATGGATTGAGATTGGGCATAAGAAAAATTGAAAG[A/C]AAAACCAGCATTGAATACCAGATACAGAGAAGAGT	A. duranensis
Affx-152038547	1	Aradu.A02	7203596	+	AGGAACAGGTAGTTTTATTGCGGCGGAAAACCGCC[A/G]TATTCAAACAGCCGCAATAGGTCTGGGTATTGCCC	A. duranensis
Affx-152055464	1	Aradu.A02	7231523	+	TGGAGATAAGGAAAAGACAGTGATGAAAGACTAAT[G/T]CTATCAATATGTAGAAATCTTAGACAAGAGTAATA	A. duranensis
Affx-152031908	1	Aradu.A02	7232603	+	TCCTCCATATAATTTTAGGGAAACTTCTGCACATT[A/G]ATGGGTGGAAGCTATAAGCTGATATGGGACAACAC	A. duranensis
Affx-152074632	1	Aradu.A02	7233593	+	ATTTATTACTTTGTTAACGAAATAAACATTACCCA[A/G]TGTCACATAAGAGTAAATTATTACATGTCGAAAGT	A. duranensis
Affx-152065372	1	Aradu.A02	7366310	+	ATAAGTATTTCCCTAAATTGAACATAAGTATGTTC[A/G]ATCATAAGGTAGTGTCGGATCGTCGAAGTTGGGAT	A. duranensis
Affx-152076774	1	Aradu.A02	7419097	+	ACAAGAACCGGGTATTTGAATAGGAAACTTAAGCC[G/T]TTTATCTTGAGAAGTGATTGCACTAGGTTAGGTAG	A. duranensis
Affx-152074789	1	Aradu.A02	7789082	+	AAATTAATCAGATACGCAGTTGTGACGGGAGCAAA[C/T]AAAGGAATTGGAATAGAAATAGTAAGGCAATTAGC	A. duranensis
Affx-152027175	1	Aradu.A02	8096404	+	CAAACCCATCAACGTGAGATAAAGACCAAAACTTT[C/T]ATCGTTATCATCGAATCTAGCGCATGCAACAATTG	A. duranensis
Affx-152026803	1	Aradu.A02	8195496	+	ACTGTCCTTGGGTTGGGGAACTTTGGGTAAGATAT[A/C]TGCTTTCTATGGAGCGCAGTCATGCTTCTGAGAAA	A. duranensis
Affx-152033328	1	Aradu.A02	8240257	+	CATAAATGTTGATGATGCAAAGAAATTGTTCATGA[A/C]AAAAGTTAGAATAGACTACAAAAACTCTGAGCTCG	A. duranensis
Affx-152074854	1	Aradu.A02	8240524	+	GCTTGTATGGGCCAAGATGCTTTAGTTTCAGACTT[G/T]GTGAGACTATGCATTGGTATTGGTTTTCTTGAAGG	A. duranensis
Affx-152045179	1	Aradu.A02	8368745	+	CTTGTGGTGAGTTCTGAAGGGAGCGTGGCCTTAGA[C/T]GCTTTCTGTTATAATGGAAAAAGGGAGTATCTAAT	A. duranensis
Affx-152081623	1	Aradu.A02	8377985	+	AATGGCATATATGTTTAAAACTTCGATAAAGATGA[C/T]TTGTATGTTTAGAGAAGAGATAAGACATATGTAGT	A. duranensis
Affx-152033553	1	Aradu.A02	8459033	+	CCTTCCTAAATCCAATTCAAAGGTATGTCTGGAGC[A/C]AAAAAGCAGAAGAGATTAAAGGAACGGTTGGAGAG	A. duranensis
Affx-152061477	1	Aradu.A02	8459056	+	TATGTCTGGAGCCAAAAAGCAGAAGAGATTAAAGG[A/G]ACGGTTGGAGAGCTACAAAATGAAAAGTGTGATAT	A. duranensis
Affx-152038487	1	Aradu.A02	8459276	+	TCAAGAGAAACAACCAAGAAAAAGATCAAGGAATC[A/G]CTAGAAGACCCTAATGCAAGATTGATCGGTGTTTT	A. duranensis
Affx-152037341	1	Aradu.A02	8460190	+	TGAGGAGCTCAAGCTTACCTTCTTGCTTTGTGCCC[A/G]TATGGAACATGACGCATTGGTTGCCGATTTGGTGC	A. duranensis
Affx-152058464	1	Aradu.A02	8465431	+	AGTTATATTTGAGGAAGCTGATGATGATGATAAAA[A/G]ACAAGATGCTATGCATAACATCAAGTTGCAAGATA	A. duranensis
Affx-152083204	1	Aradu.A02	8798082	+	TGGTATAAAGCACCATCCACCAATATCAATTCGGC[C/T]ACAAAGTTTGCCAATGATATCCCTGTTTTCACACA	A. duranensis
Affx-152037012	1	Aradu.A02	8894947	+	AAAGACCTATAATTTTCATTTCAGTTATTAGCCCT[C/T]GTTTCTAGGTATCCTTATTGAAGGAATTTGTCATC	A. duranensis
Affx-152034543	1	Aradu.A02	8904566	+	TCTATTTGACTTGCTTTTAGGTGCTAGTGAATAGT[G/T]ATTGGAGGAGCCCCATGAGCATTAGTGATGGTTAA	A. duranensis
Affx-152072441	1	Aradu.A02	9204648	+	GTCTTCGGTGGCTTTTCAGCGAAATGAGGCCATTG[C/T]GTTCTATCAAGATGATTACATAGAAAACGTGACCG	A. duranensis
Affx-152079684	1	Aradu.A02	9728355	+	ATTCTTGGTAGAAAATATGGAGGACAAAGTTGTCA[C/T]TTGGGATTTAAAAATGACAAGTTTGTCCCCTCACC	A. duranensis
Affx-152080049	1	Aradu.A02	9764665	+	AATAATAACAATAATGGTGGTGGCTCCCAAACAGG[A/G]ACAGATGATAGTCCACCAATTTCTCCTTCTCAGGA	A. duranensis
Affx-152078888	1	Aradu.A02	9782639	+	AACTACTACTCACTGATGAAGGGGACAAAGATGAG[A/G]ACGATGTAGAGTGCCAAACCAGCACCGGTGCCGGC	A. duranensis
Affx-152047406	1	Aradu.A02	10006877	+	TAAATGGCCTTCTAAATCCTGATGTAACCAGTCAA[C/T]GAGCAAATACTGCTATTGATGATGAAGAGCAGTTG	A. duranensis
Affx-152028456	1	Aradu.A02	10054069	+	GGCTCAAGTGCCTCATCTCTCATGTCCTCAGTCCA[A/G]TGGCCAGGGTTTATGACATGGTCATACACAATTGA	A. duranensis
Affx-152062984	1	Aradu.A02	10105058	+	AAAAATTTGGTTCGACAGTGCATAGACTCTATTTC[A/G]TGACCTAAACTTGTAAGTTTGTAAAAGTATGAGTT	A. duranensis
Affx-152068566	1	Aradu.A02	10155262	+	AGCTGCTGTCAAAAGTCATTTTCCATTGATGCTTC[A/G]TCTCTTTGATCTAGGCAATAAAGATTATGACAAAG	A. duranensis
Affx-152054758	1	Aradu.A02	10314167	+	TTTTATGCACTCTTCGATTTGCAACATTAAAATTC[A/G]AGACTATACACCAAAAGTAATCTCATTTTTAACTG	A. duranensis
Affx-152042979	1	Aradu.A02	10315560	+	ATAATGCTTCGAGGTGCGTACTAATAAGATCGATT[A/G]GGTCTAGAACGAAGATGATACAAGAGTTTTGAGAG	A. duranensis
Affx-152054931	1	Aradu.A02	10514352	+	CTTGAACATTTATCTAATTGAAATGAGATACAGTT[C/T]TAGGGCATTCATTAAGGAGCCTAACATGAAAAAAT	A. duranensis
Affx-152051413	1	Aradu.A02	10583246	+	GAAACATCTCATCTATTTTTGAACTTGTTTAGTTT[C/T]AGCCTTTGAAACCTTCCATAATTTTAACTTCTCTT	A. duranensis
Affx-152068859	1	Aradu.A02	10711674	+	GGGCTTGACATGGTTGTAGCAATGGCGACACCTAA[C/T]ATGGATGATGAGGCTCCCATTCCCATCTTTGACTT	A. duranensis
Affx-152031399	1	Aradu.A02	10748330	+	TATATCCATGAGTTAATTGCTCGGCGCACTTCTTA[C/T]ACATATTTAGCTTCCTAATGGCTATTACAAAATCA	A. duranensis
Affx-152036129	1	Aradu.A02	10916211	+	CGTAAATTCCTGGTTGACCGCGGCATAGTTGGAGT[A/G]TTTGAAACACAGGTATGTCCATTTATATATTTTAG	A. duranensis
Affx-152069118	1	Aradu.A02	11462364	+	AAAACTTACCATAAAAGGCGAGCCGATGGAAAAGG[C/T]AGCGCGTCGAACAGAACAAGATTGTCTAGTTTGGA	A. duranensis
Affx-152040053	1	Aradu.A02	11491663	+	TCTAAAATGGACAAGGCATCTCTACTTGGCGATGC[A/G]ATTACGTATATCACTGATCTGCAGATGAAGATCAA	A. duranensis
Affx-152044607	1	Aradu.A02	11794173	+	GCCTCACTTTGAATCACGTCAAACTACTAAACTAC[A/G]ATATCGAATCGTTGAAACTGTGCGTTTTAAGGATT	A. duranensis
Affx-152069474	1	Aradu.A02	12482417	+	TCAGCGCTCTTGGACAATGTTTGCTGAATTATGGA[G/T]TTTCAAAGCAAGATATTGGAAGGCTAGAAGTAATG	A. duranensis
Affx-152055227	1	Aradu.A02	12576903	+	ATAGAATCCCATGCTAGAAAAGATTACTAGTTGCT[A/C]TTTGAGAAAGCATGTCATATGTCTGCAAGAACTAC	A. duranensis
Affx-152057733	1	Aradu.A02	12707791	+	AGAAACAAACAATATGGGCCTATAGAGGCTTTCAC[A/G]TCCAATCAAAGCCCATCCAAATACAAGAAGACCTC	A. duranensis
Affx-152030786	1	Aradu.A02	12875918	+	TCATGATATGTGCAAATGCAATGCATTGTCTTTTG[A/G]TGCTATGTCTCACTTAAACGCCCCACTGTATTGGA	A. duranensis
Affx-152060625	1	Aradu.A02	12931867	+	GATTTCGACGCCTACGCTCGCACCAATACTACCCC[C/T]AAGTGGTCAGTCTTCTTCTAATCAATTCATTGCTA	A. duranensis
Affx-152079252	1	Aradu.A02	12945169	+	ATTGAACCGCCACGCAAGTTCTCAAGTCTCACACA[C/T]TCGCACAACGCAAGCAGCAAGCAGCAGGCAGCACC	A. duranensis
Affx-152058868	1	Aradu.A02	13514873	+	AAAAGAATAGAAGACTTGGATACATTTTCATGCTA[G/T]CTAGAAATGTTCTCTCTTAAAAGACTGTTTGAGCG	A. duranensis
Affx-152052839	1	Aradu.A02	13515471	+	GTAGTCCATTAAGGATAAAAACGGTGGAAGAATGC[C/T]GTTAGGGAGAAAGCTCCTAATGGAATTAAAGTTTA	A. duranensis
Affx-152044799	1	Aradu.A02	13560267	+	TTAACATCAACAACTAGGTGTTCTCAAAGTCTAGT[A/G]ATCATATCAGAATCCTAAACTATTTCAGCCATTCT	A. duranensis
Affx-152039168	1	Aradu.A02	13644273	+	ATAGAGATTTGTCCATTTTTCGACGAAGATTCACA[A/G]TATGAATAATCCCACAAGGCCTTTGAGTTTCAAAT	A. duranensis
Affx-152041248	1	Aradu.A02	13644317	+	ATCCCACAAGGCCTTTGAGTTTCAAATTGTAACTT[C/T]GATGCAGCCATGAAACACTTCCACAAAAATGCAGA	A. duranensis
Affx-152070871	1	Aradu.A02	13991824	+	CAACTATTCCCTGGGGAGAAGTTTCTGTTAAATCA[C/T]GGAGACAAATGCACCGACATGGTACTGGAACAAGA	A. duranensis
Affx-152027604	1	Aradu.A02	14937685	+	CATCGCTTTATATAATAGACATTACTTGCTTCACT[C/T]ATGCAGATTTCAACTTGGTTGATGTCGAAGCAAGA	A. duranensis
Affx-152078645	1	Aradu.A02	14941431	+	TAGAGACTTTAATTACCTACGTACCTTAAGTTGGC[A/C]TTTCCTGGTTAATGAATAGCCCGTTTCAGCAAGTG	A. duranensis
Affx-152056172	1	Aradu.A02	14941453	+	ACCTTAAGTTGGCCTTTCGTGGTTAATGAATAGAC[C/T]GTTTCAGGAAGTGACAATATCAATGGGATGGTAAC	A. duranensis
Affx-152054848	1	Aradu.A02	14943833	+	TAGAGGCCAAAAAATTACCTTTATGAGAACCAAAC[C/T]TCCTATTGAGTAGTATAGGTCAGGCAAAGGACTTG	A. duranensis
Affx-152036257	1	Aradu.A02	15218749	+	ATCTTATCCATAGAAACCCTTCTCCTCCTCCCAAA[A/G]AAGTCATCCAATCCTCCCATCTACAACAGTGTGGT	A. duranensis
Affx-152033825	1	Aradu.A02	16015838	+	TTTTCTTTTACTTAGGCAGAAGTCACTTTTTCTTT[C/T]TGCAGGTACATGGGTACAATAACTGGAATAAGTGA	A. duranensis
Affx-152057324	1	Aradu.A02	16287488	+	TTGAAAGTTTACGTAAAAGGCTTTTGTGATTTATA[A/C]GCTGCACTTTTGTTTTGGCACAGGCTGGCAAAACT	A. duranensis
Affx-152043649	1	Aradu.A02	16587800	+	TTGAACCTATTGTGCTGGTGCAAGAGGCCAACAAA[C/T]AAAGGGCTTTATAAACAGCTTAATGAAAATGAGTC	A. duranensis
Affx-152049001	1	Aradu.A02	18984854	+	CTTCTGGAATCGAAGCGAAGTATGTAATGCGGACT[C/T]CAAGGGAATGGGACAGATTCATGAGATTCATGGAG	A. duranensis
Affx-152080732	1	Aradu.A02	19123530	+	GATGACCTATCCTCTAATAGCCGTGATGGAGTGTC[A/G]AATTCTGTGACCCGGCCTGTAAAAAACATTGAAAA	A. duranensis
Affx-152037616	1	Aradu.A02	21835042	+	GTGAAATCCTTTCCTCACTCTGTTGTTTTAAATTT[A/G]CAGGTTGTGGTTAAAGTGTCCAGCGTTTATCATAA	A. duranensis
Affx-152027566	1	Aradu.A02	22889359	+	CACTCAACCTAACACGGAATGAACCTTGACTCTAA[A/C]CCTCAAAAAGATATAACTCCTCCACCACAAACACT	A. duranensis
Affx-152084229	1	Aradu.A02	23583857	+	ATGAAATTGATAGCCTCCAAACCACACAATTTACC[A/G]GCTGAGTCCTCCTTTCTTTGTTTATCACCATTATC	A. duranensis
Affx-152068257	1	Aradu.A02	24494229	+	TGAGCATATCCCATTCCACCCAGGCGCTCCAACGA[A/C]CCACCACTATAATCAGCCCTTGCCATATATTCCTC	A. duranensis
Affx-152065664	1	Aradu.A02	24494754	+	GTTGTGTCAGCATCACATTGGTCGTAGTTCCTCTT[C/T]AGTTCCGTCCTTAATTCCTCATTGTTTTCCTTCTC	A. duranensis
Affx-152061950	1	Aradu.A02	25951674	+	GTAATGTTGGCCCGGAGCCGCCTTCAGCATTTTCA[A/G]CATATTCAAGTAAAAGAGCTTCTGAAAGATTTCAA	A. duranensis
Affx-152046894	1	Aradu.A02	28157230	+	GAGATATACCTTAGTTATTTGAACTTGGAGGATGA[C/T]GGTGCAGAAGCCCTTGCAAATGCATTGAAGGAATC	A. duranensis
Affx-152064407	1	Aradu.A02	28328466	+	AGACTGTGCTTGTGGATATTGTTTAAGGACATGTG[A/G]GCACTTTCCCACTGCAGCCTGGAGCAGTCCACTTT	A. duranensis
Affx-152079019	1	Aradu.A02	28330711	+	CAGTTCACATTCCAAATCTAGTTTCTGTTCTTGCT[C/T]TGTTAGATAGAGCTCACGGAACTTGTCAACTTCCT	A. duranensis
Affx-152035859	1	Aradu.A02	28331530	+	GTAGCAATTATGCATGTTTTTGTTTTACCCCCTAA[G/T]GAATCTCTCAAAATCCTAGTAAGCTTACTGTTCCT	A. duranensis
Affx-152074338	1	Aradu.A02	28369192	+	TGATACGATGCAGATGATGCATGAAATTGAAAATG[A/G]CGATAACCTTCACTTAGAAACTAAAACTAGAGATA	A. duranensis
Affx-152044229	1	Aradu.A02	28571967	+	ACTATTATTCTTTCAATAGAGAATAGCCGTGCGTT[G/T]GTATGAGATATAGTTTGTAATAATGAGTTTTAAGC	A. duranensis
Affx-152031918	1	Aradu.A02	28574603	+	CATAGGAAACAGTTGTAAACCTACTTCCTTTTTAG[A/G]AAAAGCTTTTGGCTTCACTACTTGTAATTTCTTAT	A. duranensis
Affx-152077261	1	Aradu.A02	28574740	+	TTTTCTTAATCCCTTATCGTTTGAAGATGCTCAAG[A/G]ACTCATCAAATGTGGATTATATTTTTAATAGAGGA	A. duranensis
Affx-152066562	1	Aradu.A02	29646901	+	ATATATACCCCAGTTTCTGCTATAATTATTGTAAA[G/T]ATGTACTTTTGCAAATCTAACACGAGGATGCCTCT	A. duranensis
Affx-152061623	1	Aradu.A02	30105980	+	ATTAATTGATTTTTTTGATTCTTCGATTGTGTATA[G/T]TTATCGTGCTGAGTTTTCTTAATCAGTTGTTTGTG	A. duranensis
Affx-152078449	1	Aradu.A02	30987480	+	ATTCATTCAACTCACAGTTTCAAAATTTATAGGAT[C/T]CATTTCCTTCAGCTTCTCGACATGGTTATTTGTAT	A. duranensis
Affx-152045445	1	Aradu.A02	31090902	+	AGTTCCTCTTAACTTTTGACACAACAGTTTAAATG[A/C]TTCAAGGCTTATACGTATGACATCTCGGCATTTTT	A. duranensis
Affx-152062730	1	Aradu.A02	31402845	+	TCAGTCTGCCATTATTTATGCCATTTTTGGCATTA[C/T]ATCTGCCATGATCTGCAACCAGAAACGCTATCAAG	A. duranensis
Affx-152069437	1	Aradu.A02	31921462	+	GGGATCGAAGAGATTGCAGCTGACCAAGTGATGGC[A/G]GCATACAACAATTGTTACAAGACACCAGGGATACA	A. duranensis
Affx-152056875	1	Aradu.A02	31929896	+	TTCCAGACCAAGGCTTTCTTTGCATTTCTCAAGAT[C/T]TACTATTCTTCTAACCACTCTTTTAATCTCAATAA	A. duranensis
Affx-152034266	1	Aradu.A02	31930135	+	GCTTCTGCTCGGCGTCCAAAACCAAAGCTTCAGCT[G/T]CCAAGAGAGCAGTCTGCAGCCTCTCAACCAAGTCA	A. duranensis
Affx-152041602	1	Aradu.A02	32521408	+	TCTAGGCTATTATCATGTGGAGAATTGCTTCCAGC[A/G]TATCTAGTGGGCGACTTCTTAGTGTTAGAGGCTGC	A. duranensis
Affx-152056820	1	Aradu.A02	32527698	+	ATTGCAAAATAGCTGAGCACATGTAAGATATTTAA[C/T]CAGCTCAAACTACAGCAAAGCAATAGTCAGCACAA	A. duranensis
Affx-152053497	1	Aradu.A02	36422853	+	ACTTGTTCTTCGTTTTTTCATTTGATTCGGATACT[C/T]TGTTCTGAAATCAACAAATCATTGAATGATTATAG	A. duranensis
Affx-152075516	1	Aradu.A02	36455473	+	CTAAGATACTCCCATATCTGAGCATATTTGGCATC[C/T]TTCCAAGCAATATCTGATCTGTGACAACCATTTAA	A. duranensis
Affx-152082181	1	Aradu.A02	36877739	+	AAAACAAATTTTTTCCAGATGGCAAGCCATCTTGA[A/G]TGTTTTTTATTTTGATATTGAGCACATCAAGGGTA	A. duranensis
Affx-152064977	1	Aradu.A02	38335391	+	GTTATGGATGGTTACTGAAATTCGTGTGCTTGATG[C/T]GCTGCAGACTTCTTCATCTGACCTTGCTGATATTC	A. duranensis
Affx-152037241	1	Aradu.A02	38335433	+	GACTTCTTCATCTGACCTTGCTGATATTCAATATT[A/G]TAGCTGTCTCGGCCCTTTCAGCTATCTCTGGGGGT	A. duranensis
Affx-152054472	1	Aradu.A02	39265621	+	ACCAGCACATCTTAAAGGCAGCAAAAATGGTCCCA[C/T]GTTCTACCCCAACTGCTTATGAGGCTGAAAAATCA	A. duranensis
Affx-152059392	1	Aradu.A02	39267704	+	TAGTAGAATATTGTGTGTCATCACCTCCTACTTTG[A/G]TACAATCTTCTTTGGTTTCTTTCTCTTCCGAAGAA	A. duranensis
Affx-152034100	1	Aradu.A02	40761413	+	GAATAGAATGAAAAATTTTGATTTATGTCTAGCTT[A/G]ATTTCTTGAGATGGCATTTAGAGACTAATTGTTTG	A. duranensis
Affx-152028354	1	Aradu.A02	41558492	+	TGTGATTTCATACGTATATCTATATGCAGGATGCC[A/G]AAGACTGATATTGACAGGTTGATGTTCACATTGTA	A. duranensis
Affx-152040793	1	Aradu.A02	41819079	+	TCTTCGTTTAGTGCGAAAGGGTAAATCATTCTTCA[A/G]TCTTTACTTTTTTTTGCTATAGCATGCTAATTCTG	A. duranensis
Affx-152030280	1	Aradu.A02	42029329	+	ATCATTAACTATGATTTTTCCCTTTCTTTGACTTG[C/T]TCTTCTCTTGCATCCTTTTTTTCTTTGCTTCAGCA	A. duranensis
Affx-152049077	1	Aradu.A02	42657216	+	TGTAATAGTGGGAAGTCCTCTAGTAGGCTTCACGA[A/G]AAGCTTGCGTTTCTTGAAGGGAAGGTTAAGAGAAT	A. duranensis
Affx-152063160	1	Aradu.A02	43374948	+	CTTTTAGCAGCAAGGGTGAAGCTACTAGCAACCTA[A/G]AGTAGCCATAAATGCTTGTTTTATCTCAGATGATC	A. duranensis
Affx-152052423	1	Aradu.A02	44241934	+	ACTTACAAATTAACCATGCTTGAGTGGAGTCCTTA[C/T]ATAATGTCAAGTTAAAAGTTCCCATGCAGATAAAA	A. duranensis
Affx-152052064	1	Aradu.A02	45214066	+	ATGTTTCTCTTTTTATCGAGGGTTAATTAGGTTTC[A/G]AGTTCCCCCTCTCTTACACATACATCACTCACAGA	A. duranensis
Affx-152054394	1	Aradu.A02	45333802	+	ACGACCAAGCATTTTTTTTCATTGCCAACCATTGT[A/G]TACCCATCCATCATGGTATGATATATGTCGATGCG	A. duranensis
Affx-152066805	1	Aradu.A02	47178127	+	AAAAGAAGACATATTGTCTCCAGACTTTGCTTCCC[A/C]CGATCCACATAATCTCCTAAAAATAAGTAGTTGGA	A. duranensis
Affx-152060378	1	Aradu.A02	47309222	+	ATGGAAAATCTCTCCATTGAGAAAATATGAACCAC[A/G]AGACATAATAATAAGGAGGAAAAAGAAAAGATGGA	A. duranensis
Affx-152040005	1	Aradu.A02	52026360	+	CTTCAGTTTGTAGCCTTTGGATGCCAACACAATTA[A/G]ACAAATCATGTTTGCATCATGTTATAAGGCAGAGA	A. duranensis
Affx-152046958	1	Aradu.A02	52237448	+	ATGATCCTCAAGCTTTGCCTTAACAAGTCAAATTC[C/T]CTCTCCTTTTTGTACTTCTCTTGCTCCAACGAATC	A. duranensis
Affx-152040777	1	Aradu.A02	54067049	+	TTAGCGGAAGCTATACTTTGAGGAAGAAGAGTCTA[A/G]CACCGATGTCATGTTGGTGGTATAGCAGCAAGGTC	A. duranensis
Affx-152076330	1	Aradu.A02	54067360	+	TGGAAAAGATTTGCCGAAGAGGTTTAGCTATCTAT[A/G]TTGAACGATTTCGATTCTCTTGTTTGCGTCGGATG	A. duranensis
Affx-152030160	1	Aradu.A02	54067382	+	TTTAGCTATCTATATTGAACGATTTCGATTCTCCT[A/G]TTTGCCTCGGATGTTTTCTATAGTTGCTATGTCGA	A. duranensis
Affx-152040514	1	Aradu.A02	54438707	+	CTTGAGTGCTCCAATGTCCAATACAGGAGTCTTCC[A/C]GGCAGTGTTCTTGAGCTCTAAAGGTCCTACAGAAG	A. duranensis
Affx-152029560	1	Aradu.A02	56960652	+	CTAAATTTGATGATTTGGAGAATCAAGTTTAATGG[A/C]TGCTGCAAATGCAAGTACGCTGCCATAGTTGCAAC	A. duranensis
Affx-152051783	1	Aradu.A02	57307274	+	CATACAAATATTATATGTTGTTCAATGGGGATTCC[G/T]TATAAGAAACTGAAACAAGAACAATAAGGGAAAGC	A. duranensis
Affx-152043792	1	Aradu.A02	57310030	+	ATGGGTTAATTACCTGAAAGAAGAGTAAAGAAACA[C/T]GAAATTAGAGACTTAAAAAAACATCTTAGGTAGAT	A. duranensis
Affx-152051585	1	Aradu.A02	57649003	+	ACAGTGGTAATGGTTTAATAAAAGTAGAAGTTGAA[A/G]GTGAATCAGAGCCATCTAATAAGGAGGATAGATTT	A. duranensis
Affx-152078127	1	Aradu.A02	58617440	+	TCCGGAACCGGAAGCACCAAGGTTAAGGTACACCA[A/G]TCTCGAATCCAAGTTCCCACTATGGTCCTGATGAT	A. duranensis
Affx-152063965	1	Aradu.A02	59509615	+	TTCTGTACTTGTAACCTCGGAGCACATAATCAGTT[A/G]AATCCAGTAAACATTCTAATTTCTTGTTCTCCAGT	A. duranensis
Affx-152043131	1	Aradu.A02	60292965	+	GCCTCTGAAGCCGCATTTCTTAGAACAGCTCACGA[A/C]GTTGCATCCTCTTTCTATTCAAAACGGCAGCACCA	A. duranensis
Affx-152059946	1	Aradu.A02	60295939	+	AGAGACATTTTTCTTGGGAAGTAGAGTCTTTTAAT[G/T]CCACATCTTTAATGTTAACTCTAACTCTATCATTG	A. duranensis
Affx-152056818	1	Aradu.A02	60388812	+	ATACAACAAGTAAACCCTGTTCACTTGGTGAGGTC[A/G]ACTACATGGTCAGACAACACAACAGTGTTTAAAAC	A. duranensis
Affx-152032169	1	Aradu.A02	60558934	+	ACACCCACTTCAACCAATTACAGCAACCCTTAGTT[C/T]TCCTCGATGATAGAAATAGGTTTCTATTATTTATA	A. duranensis
Affx-152034224	1	Aradu.A02	60562458	+	GTGGTTGAGGTCTATTGGAATGGGATGCAGCGACG[G/T]GTGAAGGATTATGGCCGCTTGTTCTATTTGCCAAC	A. duranensis
Affx-152036500	1	Aradu.A02	61168257	+	ACCTTAACTGCATTAGTCAGATGTCTATCTATTTA[C/T]GCTGAAGAATAAAGTACATTACAAGAGCAGTGCAA	A. duranensis
Affx-152046696	1	Aradu.A02	61169057	+	TGGATCCCTGTTTGCAAACTTAATAATCTAGGGGC[C/T]TGTACTATTTTGTTGGTTTGATCTTATAAAATTTC	A. duranensis
Affx-152050767	1	Aradu.A02	61367564	+	AATTTTATTTCATCTAATAATTGTAATACACATTT[C/T]AATTTTAAATCAGTTCACTTTTTATAAATATAAAA	A. duranensis
Affx-152075845	1	Aradu.A02	61624488	+	ATATATGTTGGTGTTCCAACTGTTGACTTAGGCTG[C/T]AAATGCAGCAATGCAGACTGCAATTTTTTCATTCA	A. duranensis
Affx-152071683	1	Aradu.A02	61828549	+	ATTTCTGGAACATTAGGTTTTCCATCAACAACAAT[C/T]AGACTCATTAATATGAATGGAAGCACACATGTTGC	A. duranensis
Affx-152074177	1	Aradu.A02	61828615	+	GTTGCATGTTCTATTGGTCAAGGATCAGTGGATTC[A/G]GCATTAAAAGCAGTTAATTTTATTGTGAAGGTTTG	A. duranensis
Affx-152028007	1	Aradu.A02	61829502	+	TGGGCACTATAATCATAGTAAACAATCGGAAGTTT[C/T]TTGGATTGTAACTATTCTATCTTTTGAGTGCATTT	A. duranensis
Affx-152040744	1	Aradu.A02	62103293	+	ATGATTAGATTTTTATTAGGATAGAAATGGCTTGA[A/G]TGAGACATTACACAATCTGTAAGCCGCGTGTTTCT	A. duranensis
Affx-152076180	1	Aradu.A02	62447099	+	TATCAAAATTCAATAATAACACCAATTTGCGTCTT[A/G]GAAAGAGGTTGAGTGGACACCGTATACAGACCCAC	A. duranensis
Affx-152037600	1	Aradu.A02	63793170	+	GTGGTGTGGGTCAAGAATGTGCAACTCTACGTTCA[A/G]AAAGTGGACATGAGTACATTAAAGTACAACAGCAA	A. duranensis
Affx-152082312	1	Aradu.A02	64277035	+	TGCTTTAAACAACAAAGACTTGGCAATTAATGGTG[A/G]AAGTTCTCAGAGATGCTAATTTCTGAATGTAGTTA	A. duranensis
Affx-152052311	1	Aradu.A02	64315367	+	AAAGAATCACATACGTCCACCCTTTGTTGAATGAT[A/G]TACTGTATACTTCTATTGGAGACTTGCCTCCTTAG	A. duranensis
Affx-152077237	1	Aradu.A02	64316958	+	ATTTAACCATTCAGTACCAAACTGTCTTATAGATT[A/C]TATTGACAAGGAGCAAAAGAAGTACAATTCTTAAG	A. duranensis
Affx-152083194	1	Aradu.A02	64446492	+	TATTGCACCTGTACCGAGATGGTCCCTTCCACCGG[C/T]TGAGATACCGGTTGCCATGAGGTAACAGTTCCTAT	A. duranensis
Affx-152073686	1	Aradu.A02	64461447	+	TAGTATTTTGATAGCAACAGGTTTCAACATGTATG[C/T]TGATTGGAGAATGGCTATGGTAGCTTGGGCTGTGA	A. duranensis
Affx-152070803	1	Aradu.A02	66368426	+	CTTTAGTAACATTATAATGACGGATAAATGGTATA[A/G]ACGGCCCCAGTGAAATGCAATATGCACTTTATGCT	A. duranensis
Affx-152043638	1	Aradu.A02	67017415	+	GCTACCTTGCGCAAGACATCAGCTACAAAATGAGA[C/T]GAAAAGAACCACACACGTGATGCTATGCTTTTGGA	A. duranensis
Affx-152079478	1	Aradu.A02	67418390	+	GCGACCAACATCATCAAAATCCACCAAACCCACCA[G/T]CACTACCCATCATTGGACACCTTCACCTAATCTCT	A. duranensis
Affx-152029125	1	Aradu.A02	67418417	+	GTCCACCATCACTACCCATCATTGGACACCTTCAC[C/T]TAATCTCTTCATTACAACATCAAACCTTGCACAAT	A. duranensis
Affx-152050529	1	Aradu.A02	67418862	+	CATTTCAAGAATGACAATGAGCGTAAGGTGTTGCG[A/C]AGAAGGAGGCGGCAGTTTAGTTGACAGTGAAGAAA	A. duranensis
Affx-152035887	1	Aradu.A02	67418874	+	GACAATGAGCGTAAGGTGTTGCGAAGAAGGAGGCG[A/G]CGGTTTAGTTGACAGTGAAGAGATAAGAAAGATGG	A. duranensis
Affx-152075690	1	Aradu.A02	67419236	+	TCATCTTGGTAAGAATATGACTCATCACACACGCA[C/T]ACACACATATTTATACGATAGAACCACTAACATTT	A. duranensis
Affx-152062865	1	Aradu.A02	67420486	+	AATTAGTTATTTTCTATACATATACACACTAGTTT[A/G]AAAATAAAAACCATGCTGAATGGTGTAATAGGTAG	A. duranensis
Affx-152037269	1	Aradu.A02	67420580	+	TGATCTATATAAATAGAAATGATGAACATCTTGCT[A/G]TTAGGTATTTACTTCAACTTTGTATGCTTTGATCT	A. duranensis
Affx-152043867	1	Aradu.A02	67836268	+	ACTTCAATAGAATTTTTAAACTTTTGAACCTCTAA[A/G]GCTCTAACTCTCCTAGGCTCTCTCTCAATATCCCA	A. duranensis
Affx-152076146	1	Aradu.A02	68124519	+	CGGAGGAGAAGAGTTCGAGGGATGAGGGCTGCTGG[A/C]AACATTCGAATGGAGAGTAAATAGAGTGTGAAGGG	A. duranensis
Affx-152056415	1	Aradu.A02	68529421	+	TTCGCCGTGATTTTCATCCTTGGCATGGCTGCATC[C/T]GCAGGGTGCGTGAAACTGTCCCAAACCGTTTCTCC	A. duranensis
Affx-152029323	1	Aradu.A02	70556300	+	TGATTCATTCAAGATTCCACTATCATATCACATGT[C/T]AATAGATAACAAACTAAAGCACATATATAGTGTAC	A. duranensis
Affx-152081994	1	Aradu.A02	70991901	+	AAAATAATAACTCTATCACGATTTATGCAGTCTGT[A/G]CCATGATAATTTTTGCTACGTCCATGCCTTTCTTA	A. duranensis
Affx-152066652	1	Aradu.A02	71086442	+	CTTCTATACTATGTTAACACTTTTTTAGGGAACAA[A/G]ATGATGTTGCTAATGCTTTTGTTTTGCATGTACAC	A. duranensis
Affx-152079966	1	Aradu.A02	71087873	+	TTAAGCAAAAGATTAATTTACTCACTAATAGTTAA[C/T]GAATGAATGTTTCCAGTAAAAGTTCTGGCACATGG	A. duranensis
Affx-152080365	1	Aradu.A02	71088076	+	CACGTAGCTTGACAATTTGACCTTGAGAGGCAAGA[C/T]TGCTGTGTCCGTTCTTGGTAGACCATTCAATGCTA	A. duranensis
Affx-152053130	1	Aradu.A02	71194746	+	AAGCATTAGGAAGATGTAAACTACTTAGCAACAGC[A/G]ATAAGCACATGAATAACTCATGCTTTTAGGAGAGA	A. duranensis
Affx-152033804	1	Aradu.A02	71196442	+	CAACAGCATATTTCTTACTATCTATAGTACTTTGG[C/T]TCATGTCCTCAGAACTTAGCTCCCAATCCTTTTGC	A. duranensis
Affx-152058968	1	Aradu.A02	71198537	+	TCAACCGATGAAGCTTCTAATTCTTCTTACAGAAT[A/G]ATGGCTATATAAGAATAATCCAAGGAGTTAAGCAA	A. duranensis
Affx-152060770	1	Aradu.A02	71646422	+	TATAGGAAAAACTGCAAACAAGATATTGCAAGACA[G/T]TTATGAAGCCCATAGTCAAAGGAGAGATGGGATTT	A. duranensis
Affx-152038231	1	Aradu.A02	72677741	+	TAATTATGGTTTGCGCACCTGTTTCCTACCTCTCA[A/G]CTGTCTTCGTTTCTGCCTCCTCCTTCAGGTTCGCA	A. duranensis
Affx-152083200	1	Aradu.A02	73484643	+	TCCCTCCTGTAAAGTCGTTCTACTGAGTGTAGTCT[C/T]TCATCGTTGTTGTTTTCTGCGTCATCTTTGGTTTC	A. duranensis
Affx-152063546	1	Aradu.A02	73779428	+	GAGAGTGGAAGGAGTTACAAACTTTAATTATTCAA[G/T]AGTGCCCTTATGCATATTTTGTTCAATACTTTGCT	A. duranensis
Affx-152064981	1	Aradu.A02	74149504	+	TTGTTAATTGTGGAGAGACTAAAACGAGTCAATTA[A/C]GTAATTTGGAACACCTATTTAATCACATTGAAGTC	A. duranensis
Affx-152028504	1	Aradu.A02	74294737	+	GTATGCAAGCTGATGCAACTTTTCCCACCTCTCAG[C/T]GCCGAAATTACACGAATGTCTTCAATGCGCTTCAT	A. duranensis
Affx-152073734	1	Aradu.A02	74723145	+	TTCATGTTATTATTTAGATATGAAACACTAGGTAA[C/T]TGTAACTCCACTTTGTAGAGACTGCAGGTTATTTA	A. duranensis
Affx-152054894	1	Aradu.A02	74760884	+	AATATTTTTACATATTCTGTAAATCCAAAGTATTA[C/T]ATATTGGACCCATATTTTCTTTTTCAGATATTGAT	A. duranensis
Affx-152082937	1	Aradu.A02	74775527	+	AATATCTGAACATTACATATACTAAAGTAATAGAT[A/C]AAGAATCATTCAAGCTCAAAAACTGAATATGAGAT	A. duranensis
Affx-152061715	1	Aradu.A02	74833116	+	TTCTGTAATTCATAACAGTCACTGCAGAGAAATTG[C/T]AAAGGAGAGTATATGGATATAGATTCAGAAAATGA	A. duranensis
Affx-152066182	1	Aradu.A02	74833506	+	GCCTGAGGCCTCTCTTAGTTCTTATTTAACAGTGC[C/T]AGCAATGAACTGCCAAGTAATTTAGCAAATCTAGT	A. duranensis
Affx-152061770	1	Aradu.A02	75146156	+	CATGTGTCTCTGATGTAACAATGATGATGTATCAT[G/T]CTGATGTGGCATTCATCTAGTATTCTCCTATGTTT	A. duranensis
Affx-152081353	1	Aradu.A02	75200266	+	GTTTTGTTTAATTTCAAACAGATACACCAGGACTT[A/G]CTCAAATAAAATGACATTTGCAACTGTAAAGGTAA	A. duranensis
Affx-152052956	1	Aradu.A02	75602121	+	TCGTACCTGAAAAAAAGGAAGACGAAGTTTCCGGT[A/C]AGATCAGCTGCGAATCCAGCATTCCTCCAGTTCGC	A. duranensis
Affx-152028771	1	Aradu.A02	75731951	+	TGGATTTACAGAATTCATGCAACTTTGGCTGCTGC[A/C]ATTGCGGATGCAACTCCACTTGATTAACTGCAGGA	A. duranensis
Affx-152038924	1	Aradu.A02	75731986	+	CATTGCGGATGCAACTCCACTTGATTAACTGCAGG[A/G]GGAACACGCGCTATATCCAACAGATCTTGAAGCTT	A. duranensis
Affx-152049374	1	Aradu.A02	76040912	+	TTGATCAAGGTCTAGAGTTCATTGATCAAGGTCTA[A/G]AACTTATCATGACAGAACCGAAATTTTAACATTAT	A. duranensis
Affx-152055481	1	Aradu.A02	76208007	+	GAGAGCTCACAGCAACACACGAACGGCGCTGAACA[C/T]TGGAGAGAGAGATCTGAGTGGAACCAACAACAAAC	A. duranensis
Affx-152080787	1	Aradu.A02	76430803	+	ATCCCGCAGCTCCTGTCCGTTCTAATAGAGTTGAC[C/T]CAGGCTGAAAATACATTAGAATTGTAGAAGAAGAA	A. duranensis
Affx-152047331	1	Aradu.A02	76437470	+	AGTGCAAGGAGTGGGTATAGTTTGGGATTGACTGG[A/G]CCCACTTGAAGAAAGGGAAGGAATGTGTGGGCCCA	A. duranensis
Affx-152036004	1	Aradu.A02	76736888	+	TATTCTAAATTATGGATATTATAATAGTAGAGTAT[A/G]TCGCTAATAATAATTCTAACTAAAAACTAGTGATA	A. duranensis
Affx-152039964	1	Aradu.A02	77261808	+	CATTGTTACTACCAACGTTGTTGTATCAATGTTAT[A/G]TTACAAGGTAGCCATGTTAACGGTTTGAACAGAGC	A. duranensis
Affx-152054515	1	Aradu.A02	77317416	+	AATAACTCTAATCCTGCAATTTCTTGTAATATAGA[A/C]ACCCAGTAGCCAATAAAATTTGCTGCTATGTCAAC	A. duranensis
Affx-152053493	1	Aradu.A02	77470781	+	GGTAAATGGTTTCTTTATGTTGATTTGGTCTCATA[A/G]AATGCTGGTTGATGGGGGTTCCTTTTTGTGTTTCA	A. duranensis
Affx-152075551	1	Aradu.A02	78187923	+	CAATATGCACTTGAGAGCCATTAGAAACTACTCTG[C/T]TGGTTGTTTCTCCCATCATTTTAACACTGCTATTC	A. duranensis
Affx-152035350	1	Aradu.A02	78670366	+	GGCTCAGGCTCATATGTCCCTTTTCCATAATAATA[C/T]GTAGGAAGTTCCTCCTCAGGAATGTTGAGCAGCTG	A. duranensis
Affx-152058646	1	Aradu.A02	78825378	+	CTTAAGGACTCTGTGTCATCCACATTCAACTTCAG[C/T]TTTCGGCAAAGGGATTCGCAATTGTTCTGCGGACG	A. duranensis
Affx-152076543	1	Aradu.A02	79041375	+	CCGGTGAAAATATCACTTAACAGAGAAATGATAAT[C/T]TTCTGCATGCTCCCTCAAATAATTAGATAATTAAA	A. duranensis
Affx-152067600	1	Aradu.A02	79176747	+	AGTTTGAATTGCAAAGATATCATGCTTGTCGGGCT[C/T]CAACTAGGAACTTAGATCATTGCCACAAAGAAGAA	A. duranensis
Affx-152053170	1	Aradu.A02	79177139	+	GACTTGCCTATGGAGGTGTTACAATTGGCATTTTT[A/G]AATTATTCTCAATGTCCGCAAGTTGTAAACAAACA	A. duranensis
Affx-152048967	1	Aradu.A02	79177172	+	TTGAATTATTCTCAATGTCCGCAAGTTGTAAACAA[A/G]CATAAGATAGCTTTAGATTTCTTAGTTTTACCAGA	A. duranensis
Affx-152066168	1	Aradu.A02	79177198	+	TGTAAACAAACATAAGATAGCTTTAGATTTCTTAG[C/T]TTTACCCGAGCTTCCTCAGTTGCCTCCATTCTTCT	A. duranensis
Affx-152076659	1	Aradu.A02	79180102	+	TAGAAAAATGCTCAAAATACCAAGTGATCCGTTAG[C/T]TATAACCAAGATCAATCACATCTTTATACAAATAT	A. duranensis
Affx-152068901	1	Aradu.A02	79180884	+	TATTATCACCAGAAACAATACCTTCACCTTGTTGC[C/T]CTCTGGTTTGGTCAACTTGTTCAGCATATATGAGA	A. duranensis
Affx-152036993	1	Aradu.A02	79187808	+	CTAAAATGATTCATTCATATATTATAAGTTTACAG[A/G]GACTACTTAGAGCTTTCAACCAAGAAGAAAAGTTT	A. duranensis
Affx-152058072	1	Aradu.A02	79194220	+	TCTTGTTGAGTCAAAGTTATGCGCTTGTGTTTCAT[A/C]TGGGTCTCTCAAAATGAAATGAAGCCGCCTCCTTG	A. duranensis
Affx-152080482	1	Aradu.A02	79194257	+	GGGTCTCTCAAAATGAAATGAAGCCGCCTCCTTGT[A/G]TAATCCGCCACGCTATCCTGGATGTCTGGGACAAA	A. duranensis
Affx-152068400	1	Aradu.A02	79194268	+	AATGAAATGAAGCCGCCTCCTTGTATAATCCGCCA[C/T]GCTATCCTGGATGTCTGGGACAAATGTCCTCGCCT	A. duranensis
Affx-152045693	1	Aradu.A02	79272774	+	GACATGAAATTGGAACGAGTGTCTTTGCCTCGAAA[A/G]CTCAAGAATACATCATAAGGCCTTTGCTGAAATAG	A. duranensis
Affx-152055313	1	Aradu.A02	79292463	+	GAGCCAGAGGAACGTAGCAGATTATGGTTGCAAAA[A/C]GATGTGTACCATGTATTGTCAAATCATATGGTACG	A. duranensis
Affx-152060160	1	Aradu.A02	79364614	+	GAAGGAGTTGGGGAAATTGTTGTTGAAGAAGAAGA[A/G]CAAGAGTTGAAGGCAATGAAGGACCACATAGATCT	A. duranensis
Affx-152080934	1	Aradu.A02	79390937	+	TTAGACGGCAAGTACGGCCCACTTCATCCTTCAGC[A/G]TGTGGAACCTCGTTCAACACTGGAGACAATGACTG	A. duranensis
Affx-152039133	1	Aradu.A02	79457043	+	GGCTCACTTTTATGCTTCAATTTCTAAAGGGAAAG[A/G]AAGGATCAATGAGATGTCAAAGGAAATCAATGACT	A. duranensis
Affx-152077496	1	Aradu.A02	79465123	+	TAAATGAACATAATATTTGATTTCGTTGTTGTACT[C/T]ATTTGGTTTCTGATATAATTCTGTCTATTTTATTT	A. duranensis
Affx-152069350	1	Aradu.A02	79583286	+	GGTCTGATTCTTGAAAATGTGCGAATCTTAAATCT[A/C]TCAAGGGACACATCCAATGTATTTAAGGGAGATAA	A. duranensis
Affx-152074987	1	Aradu.A02	79584559	+	AAGAGAAGTTAAAAGCGGCTAAGGCCAAACAGGGA[C/T]ACTTTTCTGCTTCAATTTCTAAAGGAAAAGAAAGG	A. duranensis
Affx-152058191	1	Aradu.A02	79586056	+	ATCAGAAGATTGCGGAACAAGAAAGAAGTGAGCTC[A/G]CCCATATATACAAGCTGTAACAGAATTAACAAACT	A. duranensis
Affx-152061859	1	Aradu.A02	79650343	+	ACTAACTCTCATATCATATTCTCAGGAAGATTATA[A/G]GCCTCCCAAAAAGAGAAGACTTTTCAGAGTATGAT	A. duranensis
Affx-152078213	1	Aradu.A02	79650512	+	TAACTTTAGACCTACTTCTTTTAAAGCTTCTTCTA[A/G]ATAACGATTATTACTAGTATCCTTATTTGAATGAA	A. duranensis
Affx-152083950	1	Aradu.A02	79699741	+	TGCGGCACTTGCCAGAAGATCGACATGGGGATGGT[C/T]TCGAGATCATAGTAGTTGTTTTTCCGGACCATGTT	A. duranensis
Affx-152035734	1	Aradu.A02	79701052	+	TTCAAGTTTGCGGCATCCTTTGATGGCAGATTCTG[C/T]ATCCGAAGTCTCATAAAGAAGAGACTTATCCTCTG	A. duranensis
Affx-152064080	1	Aradu.A02	79704577	+	TTGGAAAACATAATGGTTGGCAACTCTTTTATCAT[G/T]TGAATTATTAGGTAAGAGTAAAAAACAGAAGAGAA	A. duranensis
Affx-152075262	1	Aradu.A02	79740177	+	AAATTATCGAGATTGGGTGAGCAAAGAGCACAACA[A/G]TGACGGAGAGAGGCACATAACAGCAGAGGAGAGTA	A. duranensis
Affx-152084484	1	Aradu.A02	79769197	+	AGATACCCTGTCAATGTACCGCACACAATTGACCA[C/T]TCGCTTTTCTTTACCGTTGGTTTAGGAATTAATCC	A. duranensis
Affx-152050173	1	Aradu.A02	79831838	+	TGCTAATGATTTTGAAGTTATAGAACTGATCAAGA[A/G]GTGCAGTTAGCTTCATGTGATGGTAATAGCCGATA	A. duranensis
Affx-152059383	1	Aradu.A02	79896660	+	ATCGGTGAGTAGTCTATAATTTATGTTATGTGCGC[C/T]TTCAATGTCATGTTCTAGGGTTGAGGATGGAGAAG	A. duranensis
Affx-152030180	1	Aradu.A02	79965922	+	AATACTTTGAAATATAAAACAAGACACTTGAGTCT[A/G]TCAATAAAGCATGTAATGGTGAATAAATTTAATAA	A. duranensis
Affx-152076056	1	Aradu.A02	80079907	+	GATAAACTAAGTTGTTTCTAATGAGAACCTTGCAT[A/G]TGAACAATTAGTTTTCTGTGATAATCTTCCACATA	A. duranensis
Affx-152084367	1	Aradu.A02	80081813	+	AATGAAATAAGTCAGACACCAAGAATGGTGTACAA[A/G]GAAATGGTTACGCTCGGCTATTGTTATTGATTGAG	A. duranensis
Affx-152040644	1	Aradu.A02	80148521	+	TATGTATTAAGAAGTTATTGGAAGGTGCAAATCAA[C/T]CAGACTTAAATGAATATAACTTAGATATAACCCAA	A. duranensis
Affx-152074722	1	Aradu.A02	80188275	+	TACTTATCCTTCCTAGTCAAATTGGTGCATTCAAA[A/C]CCTAAAGTCCCACCAAGAACCCTCTGAATATAATT	A. duranensis
Affx-152068205	1	Aradu.A02	80324480	+	AATGGGAGTGCTGAATCAAACATTGTTGATGAGTA[A/G]TTATGGCACCCCTTTTCCTGCTAGCATTCAGGGAG	A. duranensis
Affx-152040912	1	Aradu.A02	80388317	+	AGTTTTCGGAGGACGAAGAAGAAAAAACAATGGAG[A/G]AATTAATATTGGATCATGTTCTACAATCAAACTCA	A. duranensis
Affx-152042431	1	Aradu.A02	80390421	+	TATGTAAATAAAATCAAGTTCTATTTAAATTCACT[A/G]CATTGCTACCATATGTTACATCTTTAATTGTATGG	A. duranensis
Affx-152078320	1	Aradu.A02	80391277	+	TGTCTTAAACGTTTTGGTCCATGTGTTTTTTGCTG[C/T]AGTGGTTGATTCCCATATGTTTGAACAACCATTGG	A. duranensis
Affx-152048144	1	Aradu.A02	80416409	+	TGCTAACATGAGAAAATATTTGTCCAAATGGCGGC[C/T]GGCGGTGTTGTTTGATTCATAAAGCCACCTGTCGA	A. duranensis
Affx-152065932	1	Aradu.A02	80611298	+	AGACAATATAATAAAACGAAAAAATTGCAATTGAG[A/G]GATAAATGTAACATACAGGAGTAGATCCTTCTAGT	A. duranensis
Affx-152067015	1	Aradu.A02	80696399	+	TTTAACATAAGTTTCAATGAGCAAGACAAGATACT[C/T]GAAATACCGGCTTTGCATATTAAGGAAACAACGGA	A. duranensis
Affx-152062879	1	Aradu.A02	80696431	+	ACTCGAAATACCGGCTCTGCATATTAAGGAAACAA[C/T]GGAAGCGAGATGGAGAAACTTGATTGCTTGGGAGC	A. duranensis
Affx-152036999	1	Aradu.A02	80708401	+	CCCTTATCTTATTCCAATCAGCTGGATAGAAAGCC[A/G]TAGGTGGCAAGATCTTAAATATGAAACCGGGTCTT	A. duranensis
Affx-152084510	1	Aradu.A02	80718870	+	GAATCCATATATAAAATTGCCGAAGCTCATGGAAT[G/T]GTACTCATATTTTGTGGTTGCATAATCAAAAGCAG	A. duranensis
Affx-152038868	1	Aradu.A02	80848842	+	TTTGTTTAACATTGCATTATTCCTAATTTATTCTC[C/T]GCTGGGAACTAATCTCTTCTACTTCCGGAATTTTC	A. duranensis
Affx-152073552	1	Aradu.A02	80998845	+	CTTGTCAAACAGAGTGACAGTGAAGCATTTCAAAT[C/T]TCTCAAGTTGGCTCTATTGCCTTCATCAGAGCCCT	A. duranensis
Affx-152035667	1	Aradu.A02	81013070	+	TATTTTGGATCTTCAATATTTGCATTTCATATTTG[A/G]AAGTGAATAACATTCTCAAGAGAAAGTTCCAACAT	A. duranensis
Affx-152029682	1	Aradu.A02	81019015	+	CGAATCTCTCAGCGTATACTTCGTAGCACATATAT[C/T]TTTTTGTTTCCTGTCTTCTACATCAGTGATTCCTC	A. duranensis
Affx-152068111	1	Aradu.A02	81019130	+	GAGTGTAGGAAACAATCACAGTTGGATTGTGAAAC[A/G]ACTCTGTAGAAGAAAAGCAAAAAATCTAACTAAAT	A. duranensis
Affx-152077682	1	Aradu.A02	81019195	+	CTAAATTGACCATATTTCAATATGACTATGCACTT[A/G]CCATAGAACTCCTTCAAACTGGCTTTTCTTTCATA	A. duranensis
Affx-152066818	1	Aradu.A02	81019661	+	GGAAGAACATTAACCTTCAATAAGATCACTCCATA[C/T]AAGAATTACATAGGCTATATTAGGATGTTTGTTTA	A. duranensis
Affx-152080601	1	Aradu.A02	81067787	+	TATCACAAAATCTTATATACTACAAAATTCACAGG[C/T]CCAAGATACACATAAATCATTGAGTACCGCCGAGA	A. duranensis
Affx-152077628	1	Aradu.A02	81196602	+	AACAGTTATGCCGGTTTTTACATTTATCCTATTCA[A/G]AGATGCATTTACGTGTGTAGGTTACTTGATGATGA	A. duranensis
Affx-152040804	1	Aradu.A02	81217673	+	TTATAGAAGAGGAAATAATAAAAGAATGACAACAT[G/T]CTTGTTTCTTCTATGATATGCTTATATATGTGGTT	A. duranensis
Affx-152067440	1	Aradu.A02	81218610	+	CTGTGTAATTACAGGAATTTTTTCCCAATAAAAAG[G/T]GTGCTATAACCTGGCTTGTATTTTACTCTTCATGT	A. duranensis
Affx-152048172	1	Aradu.A02	81253596	+	TGCATTGCATCATGTAAAAAATGTTTGTCATGAAT[A/G]ATGGCTTAAGCTATGTTTGACTAGTGTAACCCGTT	A. duranensis
Affx-152059570	1	Aradu.A02	81276860	+	CCTGACAAGAACCCTAATAACAAGAAGGAAGCTGA[A/G]GCCAAATTCAAGCAAATCTCTGAAGCCTATGATGT	A. duranensis
Affx-152029022	1	Aradu.A02	81475453	+	ATTTCATATCATTCAACAATAATATACTCTATATG[G/T]ATAATGTCCCAATAGAAGCATAAGTACTGAATAAA	A. duranensis
Affx-152063316	1	Aradu.A02	81581622	+	GCCAATGCAGATGCCGGAACCTCACGAAACGAGGC[C/T]GAAGTCTTCGCCCGGCGATGGAAATTTTCTTGGCC	A. duranensis
Affx-152039348	1	Aradu.A02	81609784	+	CACTAACCTTAATCTCCCAGCTTCTTCTTCTCTCC[C/T]TAAAACTACAACATTGGAACCTTGTTTGTTGTTGG	A. duranensis
Affx-152056326	1	Aradu.A02	81645155	+	AACAGAGTGGTATTGGCCCAATTGGTGTTGGCAAC[A/G]CTGTAAACATTGACTTCTGCACTTCATGTTCCTAC	A. duranensis
Affx-152052462	1	Aradu.A02	81645776	+	AATGCATTAACGGTTAAGAACATGTTGGAGGCAGA[A/G]TTCCCTGGGATCAATGTTGTTTTGGCTAACTATCC	A. duranensis
Affx-152082541	1	Aradu.A02	81697182	+	GCATGTGCTGCCTCCGCTGCTACCATTGATTTCTT[C/T]ATCTGTTGAACATATAACAAATAAAAAAAAAATAA	A. duranensis
Affx-152066938	1	Aradu.A02	81732148	+	TCTACCTTTTCTCATTAAATACCATTAATCCAAAT[A/G]CGAAAAGATGTATTATCAATAAAGAGATATATAAT	A. duranensis
Affx-152082611	1	Aradu.A02	81741235	+	ATTAGCAGCAATGATCCACTGCAAAAACTTATTAC[C/T]TTCCAATAGTTGTGCATGTGCCTCCCGTTCCTTCC	A. duranensis
Affx-152061306	1	Aradu.A02	81742852	+	AGCCAGAACAGACAAAATCCAAAAACTCTATTTTT[C/T]ATCGGTGCTAGCAACCTATACCATACCTGTCCGAT	A. duranensis
Affx-152037119	1	Aradu.A02	81781558	+	TAATACAAACTCATATCACTTAGATTTTACCTAGT[C/T]CTTATTACATTAAATAGCATTGTGCAATAAGGCAT	A. duranensis
Affx-152041804	1	Aradu.A02	81782534	+	TCTCCATAAATATTCTTCAGTGAGTCAAGCAATCC[C/T]TCCAAAGTCCATGGAATAATCTGAGCCTGAACCAA	A. duranensis
Affx-152067694	1	Aradu.A02	81783405	+	TTTAATTTATACAGCCAACACTTTTAGCCAATAGT[C/T]CAACACTTTTAGTTCAGCAATCCAGAACTATATTT	A. ipaensis
Affx-152056976	1	Aradu.A02	81895435	+	GGTGCTGTTCCGTTACCACGACCGACAATCAAAGC[A/G]TAAAGTTGAGCAACGGCAACGATTCCCTCCACATA	A. duranensis
Affx-152073737	1	Aradu.A02	82312404	+	TCAGCTTTTCCACTATGCTCTACTTTCAGAAGGTG[C/T]AAGGGTGGTTACATGTTAAATCCTTTATCATATTC	A. duranensis
Affx-152036369	1	Aradu.A02	82582447	+	TTCAGTCCCAGTCTTCATCACTGAGTTGATCATCA[A/G]TGTCATCCTTAGGGGGTCTAACAACCAATACAACC	A. duranensis
Affx-152084322	1	Aradu.A02	82582613	+	ATCATCCGCAATCACCTCCGTGTTCTCTCTATCAG[C/T]CACCACCAAAATTGGCTCCTCCTTATAATACTTAT	A. duranensis
Affx-152080418	1	Aradu.A02	82612730	+	TAACTATGGCTAGTGATGGCAGTGGAGAATTCAAA[C/T]TGGTATCACCAACAATAAACAATGAAGGAAGGCTA	A. duranensis
Affx-152027139	1	Aradu.A02	82631381	+	TTCAAGTTGGTTTCACCAGCAATAAAAGAGATCAA[C/T]AAAGAAGGAATTGGGAAATTACCAAGATATTGCAC	A. duranensis
Affx-152080771	1	Aradu.A02	82640480	+	TCTACTAAAGTAACTGAAGACTGGGAACGGTTCGA[C/T]TAGCTCATAAGTTGCTGTGGAACATTAAATTATAA	A. duranensis
Affx-152071552	1	Aradu.A02	82990736	+	GCTCCTCTTAAGGTGGTTTCTGGCCATTTCAGGAA[A/G]ATATGAGTAAAGTCTAATTTGTTGTCTTATGCATG	A. duranensis
Affx-152049025	1	Aradu.A02	83042607	+	GTTGTATAGCGTATAACATGTGGACTTTTTAGAAG[G/T]GAAAAAGAAAAGCAGCTATATATTTAATATTATTT	A. duranensis
Affx-152035534	1	Aradu.A02	83089171	+	TTTTTTGTTTTTTCAGTTAGACTTGCTGCTTCAGC[A/G]ACGGCTTTTCTCCACAAACTTCAGAAGGGCATACC	A. duranensis
Affx-152027918	1	Aradu.A02	83089349	+	GTGTTTGGCCAGGAGTTAGAATTCCAAGTCATGCC[A/C]TATTTCTTTGGGCTAGTGGCTCTGAACTCACCACT	A. duranensis
Affx-152049767	1	Aradu.A02	83110232	+	TTTAGTTTTGATCCTTTAAATTTTCTCCATGCAGG[A/G]CACAGAAAAGGGATTCTTAATAATCTGTATAAGGA	A. duranensis
Affx-152067441	1	Aradu.A02	83219571	+	TGCTTACCAGGGGTGCCTGATGTGTGGAATGAGTT[A/G]CTATTCCATTTTTTATGAATGGTTTTGCTAACAAA	A. duranensis
Affx-152049219	1	Aradu.A02	83291448	+	ATTTGATTGAAAAATGTTTCTTTAACATCTACTCT[A/G]TGATTTTTAGAGATTTTATGCAGTTTTTCACTTCA	A. duranensis
Affx-152043683	1	Aradu.A02	83323971	+	CTAAAGGAACCATAATGCCCTCGAAACGCAGGCCC[A/G]ATGTTGACGATATCGATCAGTTTCGGTTCGAAGGA	A. duranensis
Affx-152079729	1	Aradu.A02	83349129	+	AAAACAACTATGCTACACAACTATAATGGTTAGAA[C/T]AGAAGACTAAATAAAAAATGAGACCAAATCTTCTA	A. duranensis
Affx-152056604	1	Aradu.A02	83411548	+	AAAAGGACATGGATTGAAGAAAACATGGCAAGCCC[A/G]TTGAGCAACATAACTACCGAAAGTATTTAGAGAAG	A. duranensis
Affx-152074926	1	Aradu.A02	83417861	+	GAATGAAATGGGATTTGGAGAGTGAGAGTGAAGAA[G/T]TGAGTTCTTAGCGCCATTGTTATCCTTCTTCAGTC	A. duranensis
Affx-152030302	1	Aradu.A02	83421315	+	AACTATACTGAAAGAGATTAGGATTTGTAGGATGA[A/G]TGGGAGTGAAAATAGAATTAGGTTAAGTTCTGATA	A. duranensis
Affx-152050961	1	Aradu.A02	83464195	+	CACACTGGTCAGAGAACATAATGATGGTGCTCACA[A/G]GTCACAAGTCACAAGCTCTTTTAACATTTTGGAGG	A. duranensis
Affx-152072831	1	Aradu.A02	83465853	+	TGCTCAAATCACATGATGATGTTAAACTTTTGGTC[A/G]ATTCTTCGATTGGTACTTCTATATTATTCGCTACA	A. duranensis
Affx-152038220	1	Aradu.A02	83713913	+	TAAAGCATGATACACTAAGTTCAATTCGGTCCGTC[A/G]CAAAATATATCTAAAGTTTTTTGCTAACACAATTT	A. duranensis
Affx-152078385	1	Aradu.A02	83755742	+	ATCAACTGCAGCATTAGGACACTTGACTTTCCAGG[C/T]TTGAAGGGCATGCTTTACTAATGTTTTTGCTGCTT	A. duranensis
Affx-152027608	1	Aradu.A02	83813355	+	ACCCTTACATTGCCAAGAACTATATGTTTTAAGGT[C/T]GTAAGATTTTCAAATTAGTGAATGTTTGAGCCAAG	A. duranensis
Affx-152065358	1	Aradu.A02	83948421	+	CATGAATTATTTTATAGCAGTGAAAATAACTAACC[C/T]GGGGATCCGATATTATGATTCCCATAATATAAGCC	A. duranensis
Affx-152057422	1	Aradu.A02	83949060	+	TAATATTAACCTAGTATTTTAACCACATCAGTTAC[C/T]AGTTCGGTTTTGATGACAGAAGAATACAAAAGACA	A. duranensis
Affx-152042849	1	Aradu.A02	83949398	+	ATGGTAAGAGGCAGGTCCACTGCATTCAAATTGTA[C/T]ATTAACATTCACAACAAAGATCAACAGGAGTAGTT	A. duranensis
Affx-152029681	1	Aradu.A02	83949818	+	TTAAGGCAAATTCGACAAGAATTTGAAAAGCACCA[C/T]AGAATCTCCATTTATATACACCTCTCTTGTATATC	A. duranensis
Affx-152078484	1	Aradu.A02	84193030	+	GAATTGAACATTTCATGATTCTGACTTTTGCATGA[A/G]AATTCATCTTCAACTATGTCATAGAATTCCACTGT	A. duranensis
Affx-152049829	1	Aradu.A02	84194793	+	AAAATGATTCTCATATCAACAATGAAACTCAAATT[A/G]CATAAAAGGCTAAATATAACACCAAAACGGTGTTT	A. duranensis
Affx-152038157	1	Aradu.A02	84195135	+	AGAAACATGAATTTCAACATGGAAAAGCAAAATAA[A/C]GTGTGATGTATATAAAATTTGCAACGGTTCTTGTT	A. duranensis
Affx-152059098	1	Aradu.A02	84299787	+	AGAGGAAAGAAAGAATGCTGATTCATCTTGCCTGA[A/G]TGTGCTCATCGGCATAGATGACACATGCGTCTGCA	A. duranensis
Affx-152050718	1	Aradu.A02	84302688	+	AAACATAATAAGCAGGGAGGCCAATAGCATATTGT[A/G]GAGAAATAAGTACGAAAATCAAATTTAATGCAGAA	A. duranensis
Affx-152077580	1	Aradu.A02	84310742	+	ACGAGTCTCTCATTGAGACACAGAATAATGCACCA[A/C]AACGGATAACTTTGTGCTTCGATTATCTTCTTTTC	A. duranensis
Affx-152061635	1	Aradu.A02	84336138	+	ATGAGCTTCCAATGCCAATATCTACAGTTCATCAT[A/C]TTCTTGATCACTGGTGTGTATCAGACGAGTGAAGT	A. duranensis
Affx-152071826	1	Aradu.A02	84336404	+	TGAGGTATAAACTCCACTGTTTTGGGTTTTTAGCC[C/T]GTCTTCCTTTGTGATTGTTCTAAACTTGTATACAT	A. duranensis
Affx-152056566	1	Aradu.A02	84350494	+	TATCGCGGACTCACGGGATTCTTGTAAAAATGAAA[C/T]AGTGAAGGGCTCAGATACTCCCTCCGCTTCGCCAG	A. duranensis
Affx-152049076	1	Aradu.A02	84592736	+	TATTCAAAATGCAGAACTAAACAGAGATTCAGGTA[C/T]GTGTGAATTTTGTGAGGAATACGTGGCTGAGGCAC	A. duranensis
Affx-152056480	1	Aradu.A02	84637409	+	GTGTCAACGGTTAATTTGGACTGTAAGTTGGACCT[C/T]ACAACGATTTCACTTCAAGCTCGTAATGCAGAGTA	A. duranensis
Affx-152037344	1	Aradu.A02	84727024	+	ATTAGTGTTGATGAAAAGTAGTGTGTTTAGAAAAG[A/G]AATTGGCCACACAACATGCTGGGACAAACTGGGCT	A. duranensis
Affx-152027065	1	Aradu.A02	84836354	+	ATAGCCAAATTTAGCATTAGGATTAAATTTAAGGC[C/T]GAGTTTAATATGTGTTTCAGAACAGCAAATATAGA	A. duranensis
Affx-152074207	1	Aradu.A02	84904826	+	GGTCAGTACCTTCACTTTTTCCTTTGTTCCAAAAC[A/G]GAAATCTCTGTCTTGGTAACCCGTGTTTCTAAATT	A. duranensis
Affx-152055741	1	Aradu.A02	84907985	+	ACGAAGCGCAGAAATTGAGTTAACTCGCTTTACTC[A/G]GTCAACGCGTCTGAGACATGATTATTCTACCATGG	A. duranensis
Affx-152057912	1	Aradu.A02	84935238	+	CAAGAAGGGGCATAATATTCGGGTGCCTAGAAAGC[C/T]TTTGCAAAATCAGCAACTGCCGATCAAACTCACTC	A. duranensis
Affx-152070783	1	Aradu.A02	85163838	+	GTGCATAAAAAACGCAATGGGTGCTTCTGTAATCG[C/T]AGCAATTCAAAACTCTAATTCTGAAAGCAAATTTC	A. duranensis
Affx-152060230	1	Aradu.A02	85311059	+	CAGAAAATGAAGCATGCTCTGGTGAAACAGTGACA[G/T]TAATGATATCAGATCAATGCCCTGGATGTCCAGCC	A. duranensis
Affx-152029312	1	Aradu.A02	85315198	+	CGATGTTAATTTTGTTGCACGAGTTTGAAATATTC[G/T]ATGCGATTGTCTAATTGGAATAATTTTGTTACGAA	A. duranensis
Affx-152041636	1	Aradu.A02	85315365	+	GTTGTCGGTAATGTGTTGCCTTTGAAAGCTATTCC[A/C]GAAGGTGCTGTTATATGCAATGTTGAGCATCATGT	A. duranensis
Affx-152051185	1	Aradu.A02	85315618	+	TACCATTTAATTATTCGTTCTTTCAGATGGTCATT[C/T]TCTTAGGCGGTGGATGGAAAAGTAGTTATTTTTGC	A. duranensis
Affx-152061150	1	Aradu.A02	85316535	+	TGTATTGTGTTATGTTTTCCAATTTTGTTTATTTG[A/G]TAGTATGTCTTGATATTTTGAACCATTTCCCCCAA	A. duranensis
Affx-152076869	1	Aradu.A02	85448979	+	GGTGGGGGGCCATTCAATACCTTTTGGAGACATGG[A/G]CCAGATGGTGGTAGACACTTCACATCTTATTCTTC	A. duranensis
Affx-152057047	1	Aradu.A02	85611471	+	ACTAAGAAATTTGATGAAATCTTCAATCTTCAACT[A/G]ATTTTGGACATATAAAAAGGGAAACCAAAACCAAG	A. duranensis
Affx-152040648	1	Aradu.A02	85680153	+	TCTTATGGGTAACCCAACCACTTTATCTCATCCAG[A/C]AACATCATGGTTTTATAATTTCCATTAAGGATTCT	A. duranensis
Affx-152036864	1	Aradu.A02	85844791	+	TCAGAATAAGAGGATTCGTGCAATTGAGCTTAGGA[A/C]CATATTCACTAGATTGGGACCTACTTTTGTGAAAT	A. duranensis
Affx-152060404	1	Aradu.A02	85847747	+	TTCTTTTGGTAGAGAATTCTTATTTCATCGTTCTG[C/T]GAGACTCGAAGTAAGTTGGAGGAACATTACGAATA	A. duranensis
Affx-152069269	1	Aradu.A02	85968856	+	TTGCCATATGCATCCCTGGACACTGTCTCCGACCA[G/T]AACTAAATGGAATCAAATCAAAATCTTGTCCACCA	A. duranensis
Affx-152066674	1	Aradu.A02	86118337	+	GTTTTTTATATAGGGCATCTTCTAAAGCTCATAAA[G/T]TTCTAAAGGATGAAAGATGTCTTAACTTGAACTTT	A. duranensis
Affx-152046310	1	Aradu.A02	86249251	+	TGATGATTTTTTGCACCAGCGGTGTTCCTGAATGT[A/G]ATATCTTGAGCAATAAATCCATCTCCAACAACCGC	A. duranensis
Affx-152066472	1	Aradu.A02	86273834	+	TGTCAAATTGTCAATTGATAATTAAGTGGTTTCCC[C/T]TAAAAAGTATATGACTATTGAGTATTGACTTTACC	A. duranensis
Affx-152040023	1	Aradu.A02	86385009	+	AGATTATTCAAACAATGGTGGAAGTTCGCAGCTTG[C/T]ATAGTCAAGGTAATTTTCCAATCGTGAGAATTCAG	A. duranensis
Affx-152051581	1	Aradu.A02	86488303	+	GGTACTCTTTCGAAACTTGTCACTCTTGATCTGTC[C/T]TATAATAATCTTCATGGTGAGCTTCCAAAATCATT	A. duranensis
Affx-152072894	1	Aradu.A02	86585801	+	GTCTATTGTTGTGAAATTAATGAATGCATCAAGAC[C/T]AAAGAGTATTGCCTAGTTCATAGTTTTGGTTTCTT	A. duranensis
Affx-152083433	1	Aradu.A02	86655218	+	ACAATTCCTTTGATTTGGATCACCAACTTTGTGAT[C/T]TTCTGAAAGACTCATTGATTGGTAATAATCCCCCT	A. duranensis
Affx-152069323	1	Aradu.A02	86664151	+	TAACACCAGAAAGTCTATTAGTATTAAGATCCAAA[A/G]CTCCTAAATGCAACAAATTCTCTATTTCTATGGGG	A. duranensis
Affx-152036695	1	Aradu.A02	86664528	+	ATATCATCTAATTGTGTCAGGTTAGATATCCATTT[C/T]GGTATAACACCCAAGATTTCATTATATGAAAGATC	A. duranensis
Affx-152059143	1	Aradu.A02	86664898	+	ACTTGGTGAGATTTGCATATATTGTAGCAGGAAGG[C/T]CACCAGTTAGTTGATTGCTAGAAAGGTTCATATAG	A. duranensis
Affx-152056035	1	Aradu.A02	86721198	+	AAGAAATGTATAGAACTGCACCAGTAATTGACCCG[A/G]TGAATTAACCATGATGTGCATTTTGCAATTTAAGC	A. duranensis
Affx-152029360	1	Aradu.A02	86767061	+	TCCGAGTACTAGGGGACAGCCAATTAATAATAATA[C/T]AAATAAGATGGGCCCTTAAAATTAAAACTGGAAAC	A. duranensis
Affx-152055129	1	Aradu.A02	86870675	+	TCCTTGGATCCTGCGTTAGAAAACCACAATTCCAA[A/G]CCAAGCAAATCTTTCTTGTTCTTTAGACCTGCTCT	A. duranensis
Affx-152042372	1	Aradu.A02	87244281	+	CCATCATTAAGCTTGATACAATAATGAATTTAATT[G/T]TGATGGCCAATAGATGTAAAAAAAAAACAAATGTG	A. duranensis
Affx-152084114	1	Aradu.A02	87289734	+	TTTTTATCAGACCATAACCTATTGAACCATTGAAT[G/T]AAAGACATGTCTGTGTTCATTTGAATTGCAGAACT	A. duranensis
Affx-152079798	1	Aradu.A02	87343254	+	TTTATTGTTATCTTTCAGGGCCTATTTTATTTGGT[A/G]AGTGACAAATTATCACTTTGTGAATATATAAAACA	A. duranensis
Affx-152037679	1	Aradu.A02	87388969	+	TAGGACATGCTATTGTAGACAGGAAGAAAAAGAAA[C/T]CTTAGAGACACAATTAAAATTTTGAGTAAATATTA	A. duranensis
Affx-152082565	1	Aradu.A02	87417752	+	GAGGAGACTGAGGTTGAATCTCATCTTGTTCGGCT[A/G]TGCCAGGAGATCTTAGAGTTTTATATTGTAGTTGC	A. duranensis
Affx-152046555	1	Aradu.A02	87470192	+	AGAAGAGCATGACTACGAGAAGATTCAGTATTCAT[C/T]CTGGTGTTAGCAGCAATTCGATGAGCTTCCCCTAA	A. duranensis
Affx-152045337	1	Aradu.A02	87585573	+	GATGGTGGTTTATTAGAGTACCTCATGTTAGATTG[C/T]CTTGGAATGAATTCATTGTTTCATTTGGACTTAAT	A. duranensis
Affx-152063094	1	Aradu.A02	87677898	+	AAGATTGCCAATATGCAACAACTGTATTGCTAATT[A/G]TGGATGGTTTGCTTGTAAATGACAAAATAAATTCA	A. duranensis
Affx-152034600	1	Aradu.A02	87828706	+	TTACGCAAGGTAAGTCCAAAATTCTCAGACATATC[C/T]AAATCCTCTTCCTTATCTTCATTTGCTAGCTTCCA	A. duranensis
Affx-152081517	1	Aradu.A02	87922237	+	TTCACAAAATCCAACAGTTTTTGGACTTTCTTTTG[A/C]CGAAGAACTTGCGTAGAATCAAGCTTTTGAATTGA	A. duranensis
Affx-152027322	1	Aradu.A02	87946942	+	ATTTCGTGGCTGGTTAGCTTGGCATGGCATGTGTT[C/T]GATGACAGCACGTATTTTGTGGCCACATTGCCTAA	A. duranensis
Affx-152051750	1	Aradu.A02	88509557	+	CAGAGGAACATATGTGAAGAAGATAGCAAATTGAG[A/C]ATCAATCAACCACCAAATCAACAACCAAGGAACAA	A. duranensis
Affx-152037375	1	Aradu.A02	88523415	+	GCTGGAGTAGCAGCATATGTCAAGTCTTTTCACCC[A/G]GATTGGACTCCTGCTGCTATCAGATCTGCCATTAT	A. duranensis
Affx-152073736	1	Aradu.A02	88544990	+	CACACAGGGACAATTGAAGAGTGCTTCTTCCAACC[A/G]GAGAGCCTTGAATGTGTCTCAAGGGTTAGAACAAT	A. duranensis
Affx-152059641	1	Aradu.A02	88589791	+	CAACCTTCTCTTGACATCAATAGATCTTGCATGGG[C/T]TGATCCCTTCACAAGATGTTCTCCCTCAAGTAGTT	A. duranensis
Affx-152037984	1	Aradu.A02	88741828	+	GCTTCCATTGTGAAGAATATTACTACTGTCTGATG[C/T]AGAAACATTGCATACTGACATATTTGGAGGTGATC	A. duranensis
Affx-152035193	1	Aradu.A02	88783496	+	TAGGTCATTGGTGCCTTGATCAGCATGTCAAAATA[A/G]CATAACCTTTCTTGTAACTACAATAGTTTTTCATA	A. duranensis
Affx-152067568	1	Aradu.A02	88924681	+	CCAGTCTTAATTTTAATCTCTCGGTCTCTGTCTCA[A/G]TGTCTGTCTTTAGTGATGTCATGATGTCATGTTTG	A. duranensis
Affx-152044580	1	Aradu.A02	88967287	+	AATGCTAATGGATATGATGGTTGGTTCTACAACTG[C/T]CCCTTTAGGATCGATCTCCTCACATATAGAGACGA	A. duranensis
Affx-152050506	1	Aradu.A02	89159922	+	CTATCAAATCCAAACTGAAAACAGAAAAGGGTCGA[C/T]GAGTTCTTTGAAAAAATGATCACTTTCAGTGGTTG	A. duranensis
Affx-152060362	1	Aradu.A02	89172745	+	TCCCTACTAGCACTGCAGTTAAATGATCTTGTGAT[C/T]CATGATGATCCGGTCTTAAAGCTTTGCATTCTGTC	A. duranensis
Affx-152075465	1	Aradu.A02	89351844	+	TTAAAAATTATGAGATATGAAACCATACTATAAAT[C/T]TTACTTCTAAAACGATTAGACATATTATCTTAAGA	A. duranensis
Affx-152047731	1	Aradu.A02	89482871	+	TGCATCTGTATACTGTGTGAATTCTGATACATTAC[G/T]ATCAACTTCTAAAAAGAATAAAGAATGACTTATAT	A. duranensis
Affx-152060032	1	Aradu.A02	89646880	+	AGAATCTACGGTAGATTGCCGGAGTCAATTTCCGA[C/T]TTGAAGAACTTGAGGTTTCTTGGAATCAGCCGGAA	A. duranensis
Affx-152048312	1	Aradu.A02	89664524	+	GACCCGAAACTATGGTACTTCGCGATTGCCTTCGG[C/T]AGGAAGATACCTGCAGTTTCGACCAAACTCCGGTA	A. duranensis
Affx-152027868	1	Aradu.A02	89751202	+	CCAGTGGTGAATTGAGAGGGACTAAGTCGGATTAT[A/G]ACGATCATCACCCTCACTATAGCCATAGCAGTGAA	A. duranensis
Affx-152068771	1	Aradu.A02	90046286	+	GGTGAAAGATGGATTTCATGATGCTGCTGCTGTGG[G/T]TAGTGCAACTGAGCAAGTTAAAGATCGATGTCATG	A. duranensis
Affx-152053498	1	Aradu.A02	90067202	+	TAGGAGATGTGTAACCACTGAGCAGCCCTTTCTCT[C/T]TCTCTTTTGAACGTTGGGAATAACCTACAAACTTT	A. duranensis
Affx-152041355	1	Aradu.A02	90069029	+	AATTTTGACTCTAAAGCTAATTTGATCCTTTTAGT[C/T]GGCTCTTAATTGGTTTAGTTCCAAATTTTTATCAC	A. duranensis
Affx-152041388	1	Aradu.A02	90404706	+	CTCTGTTCGAAATTCGTGGAAGTTTTAACCACTCA[C/T]CATTTCAATTTCAACTCTCAGAAGCTTGGAATGCT	A. duranensis
Affx-152077934	1	Aradu.A02	90407289	+	TTTATTTATTTATTTTTTAACCTTGTACAGGCATC[C/T]ACTGATCAGACCAATGTTGATATCTTTATCCCCTT	A. duranensis
Affx-152046150	1	Aradu.A02	90438842	+	TTGTAATCTCTCAGATTATTATTCAAGGCATCAGG[A/G]TTATCTGTGACATTGATATTGTAGTAGTGAATCAC	A. duranensis
Affx-152045364	1	Aradu.A02	90493356	+	ATCATCTAACAACAATTTCATTATGGTATGTCTCT[C/T]TTTGTCCCTTCCAACAAATATATCAGATTTTTTAA	A. duranensis
Affx-152072094	1	Aradu.A02	90504792	+	AGCTTTACTTGCTCCAATGACCAAAATGGATCTTA[A/C]ATTACCCACATTTTACCATCATTTCCTGGAAAACA	A. duranensis
Affx-152073930	1	Aradu.A02	90551312	+	CCTCTTTATGCTTTCACCCAACAGTGGACATTCAC[G/T]GATGAAGAGAAACCTTAAAGAGGCAGGAAGCCTTT	A. duranensis
Affx-152074425	1	Aradu.A02	90628680	+	AGCTAGATACAACCTTATGCAATGAAGATCTAGTG[C/T]AAAATCTAATCAAAGAAGTGGTCAATAGAAATGTG	A. duranensis
Affx-152070525	1	Aradu.A02	90702868	+	TTAAGTAGGTTTGTTTGAATCACTGATCACATGTA[C/T]TGCATTGTCAGAATATAAAAAGATCACCCAAAAAA	A. duranensis
Affx-152027378	1	Aradu.A02	90864004	+	TCTCTATAAAATTGTCTAAGAGAATGCGTATAAAG[C/T]GTGTCTTGGTATCCTTCAAAACTGCAACTATAAAA	A. duranensis
Affx-152049404	1	Aradu.A02	91024559	+	TGCTTTCTCAAGATTCTGAAGATGTTCAAAGCACC[A/G]GGTAAGTAACTACTAATCCATAGCCCGTTATTTAT	A. duranensis
Affx-152061741	1	Aradu.A02	91275771	+	GTACTAAATATGAATCAGGCAGTGCAAAAGGTCCT[A/G]GTTATGGTTATGCATCTTTTATAACTTTAACCGAG	A. duranensis
Affx-152027774	1	Aradu.A02	91372841	+	TATTGAAAAATGTGGCCTCTGATTCACATTCTCAA[A/G]CTATTACATATTTACATTTTCAATTTCTACCTCTT	A. duranensis
Affx-152058018	1	Aradu.A02	91550039	+	CTTGGTGACCATGAAATCAGGTTTCTTTATGGCAT[G/T]CTAACCACTTCCTTGGAAGCAGTTGCAGTAAGACT	A. duranensis
Affx-152049547	1	Aradu.A02	91576979	+	TCTTTACAATATCTCTGCCGAGCTTTTCCAAAGTT[G/T]GATTCTCCATAGAGTAAGTGGAAAGACATGCATGT	A. duranensis
Affx-152049296	1	Aradu.A02	91577007	+	CAAAGTTTGATTCTCCATAGAGTAAGTGGAAAGAC[A/G]TGCATGTTTTGAAAATATTAACCAACAATCTTCAT	A. duranensis
Affx-152034415	1	Aradu.A02	91592152	+	TTTTCTTCTTAGCATTGAACTACCTTGACAAAGCA[C/T]TTCATATAACCTTTATGAAGAAGACTTTATCAATC	A. duranensis
Affx-152084245	1	Aradu.A02	91594898	+	TTTTGTCCACAACTTTCTTTGAAATACACTTTGGA[A/G]ACTATGATAAGAACATTGCTTAAACTGCAAGTAGC	A. duranensis
Affx-152033185	1	Aradu.A02	91595673	+	AAAAACTGTCCAAAAAGATAGAGTGGCTCCTCCAG[C/T]GACTTCAACTCTAACGAATTCAGCGCATTGAAAAT	A. duranensis
Affx-152063261	1	Aradu.A02	91633429	+	GTCCAAATTTAATGCAATGTCCCTGAGGTACAATT[G/T]CTTAGAAAGCAATGGCATGTGTCCTTACTCCTTAG	A. duranensis
Affx-152046588	1	Aradu.A02	91638679	+	GCTGAAGCTTGTGCAATGGCATTGAACCAAGCATC[A/G]GAAGCAGTTGCATCTGGAGGATCCGATGTTGCTGA	A. duranensis
Affx-152027952	1	Aradu.A02	91638878	+	CAAGACGGTGTTGAGAAAGAGATTAAGGAGAATGA[C/T]GATATGGAAGAAACTGAATCGTTTACTGTGAAATG	A. duranensis
Affx-152037283	1	Aradu.A02	91655615	+	ATTTAGTCTTCTCAACTTGTTTTATAGATTCCAGA[C/T]GCTTAGTTTCATTCTTAACCTTTATGGATTGTGTT	A. duranensis
Affx-152053223	1	Aradu.A02	91661020	+	TCATCAATTACACGACTATAATAAGTCATTCTACG[A/G]ATAGAATCTTTTGCTTCCTCGAAGTTCCGACTTTG	A. duranensis
Affx-152068623	1	Aradu.A02	91665668	+	GCATCTTGTTTAAGCTCAAGCTCTTCATTGACCTT[A/C]GCCTTTGATCCGTTACTGCTATATAGAGATTCACG	A. duranensis
Affx-152065339	1	Aradu.A02	91666148	+	TCAGGTTGGCTTAATTAAAAATACATTTTCATTTC[A/G]GTAGCTTCCTTAAACCAATTAGATAACAAGGCAAG	A. duranensis
Affx-152079139	1	Aradu.A02	91666407	+	ACATCCTTTGCTTCAGGAATCACCTCATTCAAACC[A/G]TTGATGGTCGAATTGACACCATTTGACTCAGGAAC	A. duranensis
Affx-152039813	1	Aradu.A02	91667152	+	ATTGAAATCAATAGAACAGCATTTTTTAACACAAG[A/G]GTGGTGCTACTAATCCATTATGACTCACAAACATC	A. duranensis
Affx-152081612	1	Aradu.A02	91667548	+	AACATATCAAGAAAATTAGATACCTCTGCAGTCTT[C/T]ATTTCTACCAACTTCTGCTTGTATCCTAATTAACC	A. duranensis
Affx-152074370	1	Aradu.A02	91904824	+	TAAGCTCATTAGTTCCGTTGCCACAAATTCTACTC[A/G]TGATTCTTTAATTTTCATGCCACCTCAAACTCTAG	A. duranensis
Affx-152038257	1	Aradu.A02	91905149	+	TAAGCTCATCTCTTTTGCTAATTTCGTCATAGGCA[A/G]GTATCTGTTCTGGATATATTTTTAGACAAGTTTTC	A. duranensis
Affx-152083061	1	Aradu.A02	91955158	+	ATTGCATGCCAAAATCCAGATTATGCGTCTCGGCT[A/C]ATACGCCCAGTATTGTCATCAATTAATCACCATAT	A. duranensis
Affx-152047113	1	Aradu.A02	92077207	+	GACTATGACATTGTCGTCCATCGAGCAAAGTTTCT[G/T]CTTGAAAATGGATTTGGCTGCTACAATGTTTTCAA	A. duranensis
Affx-152069230	1	Aradu.A02	92090468	+	TATAAATTTGAATAGCTTAATCAAAATAATATCAA[A/C]ATTTTTCACATGAGCTCCTTAAAAGGTACATGACT	A. duranensis
Affx-152056298	1	Aradu.A02	92316159	+	TTGCCTGCAAGAGTTGTTACTTCATTATAGTTATA[A/G]TTATCAAGAAGATGCACTAGATGTTGCATAAACAA	A. duranensis
Affx-152031460	1	Aradu.A02	92404105	+	ACATAATTAAGATAGCATTAATAATAACACAAACA[A/G]AGAAAGAAGACAACACTTACATAAGTAACCGAGTA	A. duranensis
Affx-152030852	1	Aradu.A02	92566325	+	TCTGAATCTTTTGCAATTGACTTAACTGCAGATCT[A/C]TGTCTGTCAACTATTTTCTTGATCTCTTTTTCTAA	A. duranensis
Affx-152060937	1	Aradu.A02	92771059	+	TCTCTCAAGGCTGTAACTCCTTCTTGCGCTTGAAT[A/G]GCTCGCTTTCGTCCTTCAAATGAGAAAGGGGTGGT	A. duranensis
Affx-152083565	1	Aradu.A02	92958971	+	TTTGTTAAACAGGAAAGATATGTCTTCAAGCATCC[A/G]CAGCCAAAGAAACCGAAATCACTTAGGATTTACGA	A. duranensis
Affx-152074559	1	Aradu.A02	92983792	+	CTAGTTTATGATCTCATTATGGAGGAAGAGATTGC[A/G]GAATTTGATTGCCCAAGAGATAAGGAGATGGTGAT	A. duranensis
Affx-152078650	1	Aradu.A02	93061221	+	CTCTATTTTCAGATCTTCGTGCGAGTAACTGAAGC[G/T]TTCGTTAATTCTCGTTTCTTCTACTTCTTCTTTGC	A. duranensis
Affx-152046045	1	Aradu.A02	93081600	+	GCCGATTCAGGAAGAGCTGCACAGTGAATCATATT[A/G]TGAGAAGCAATTCAACAGAAAGGAAAAAATGATAT	A. duranensis
Affx-152030711	1	Aradu.A02	93293318	+	TTCTTTCATACTCTTACTACAGAATCCCGATTAAA[C/T]TATACTTTTCAGCTCCGATTACCACTAACCTAAAC	A. duranensis
Affx-152032561	1	Aradu.A02	93448185	+	TTAAGAATCGAACGAGTCGCCGAGGAAATCCTTGA[C/T]GAAGTAAGATACTTGTAGATAGTTCTAATAGTTCT	A. duranensis
Affx-152029108	1	Aradu.A02	93471506	+	GATTCATGTTCGATGAGTCCTTCTTCTTCGAAAAG[A/G]TTGTTATCTTCGTCATCTTCGTTTATGCCGTTGCG	A. duranensis
Affx-152084152	1	Aradu.A02	93528862	+	TCTAGTATTTCGTTTATTTACCGTTCAGGGTCCAA[C/T]ACTATTTTAATCTTTTTGGGCTTTAGCGTTTTGGA	A. duranensis
Affx-152080717	1	Aradu.A02	93561993	+	TCTTCTCCTTCTGCTTCAGCTCCATTATGGATTAT[A/G]GAAAAGTCGTCTTTTGTCACAAAACACTTGTGGGG	A. duranensis
Affx-152045231	1	Aradu.A02	93790358	+	TACATGTCAACCAATGCTGTTCCTATATGAACATC[C/T]TGTTTGATGCAGCTGCAATCAATGTATTCATGGAC	A. duranensis
Affx-152049796	1	Aradu.A02	93790795	+	CAAATTAGGCTCCACATCCATTCTCAAAAACAATG[A/C]AATGGCATCATCAAACAACCCAGCCTTCACAGACC	A. duranensis
Affx-152037949	1	Araip.B03	2029802	+	CGGGGACAGGGACCTTAGCGAGTCTCGTGGTTTCT[C/T]TAAAACGAAGGTCATAAAAGAAAGAGATAGCATAC	A. ipaensis
Affx-152063138	1	Aradu.A03	191058	+	TTGTGACATTTAAAAGTGTGGAATTGGCTTCTAAA[A/G]CCATCAAGGAGCTGAACAGTAAAGCATTTAAGGTA	A. duranensis
Affx-152035373	1	Aradu.A03	215290	+	AACAAAAGAGTGGTGTGCTTCAGGTGGACATTGCC[C/T]GAGGTCAAGGATTGCTTGGAAGAAGCTGGATTTCG	A. duranensis
Affx-152029842	1	Aradu.A03	234177	+	TCATATCATAATCATCGGAATCCTTCTCCAAGGGA[A/G]AGATTGAGCAACCTAATTTGTTGTAGGTCTCTGAC	A. duranensis
Affx-152041309	1	Aradu.A03	263799	+	TTCTTCAGTCGTAAACAATGGACTCCAACTGGCAA[A/G]CAGTGTAGAAACTAGTACCCCAAAATATAAAAGGC	A. duranensis
Affx-152042829	1	Aradu.A03	316437	+	AAAGGTTTTGAAGCAGACGTTGGTCCATTGGAAGA[C/T]GTGGTTAACAGGCATTACTTCCGGTCACCACGAGA	A. duranensis
Affx-152040358	1	Aradu.A03	317789	+	CAGGAACATCAATGTCGTGCCCACACATTTCTGCC[A/G]TTGCTGCAATTATAAAGTCTCACTATCCCTTCTGG	A. duranensis
Affx-152059563	1	Aradu.A03	334483	+	ATGGTAATGGCATATATCATGTTACTTCCTCTGTT[A/C]GAAACCCACTTCGAAACTGGAATCTGCAAGACGTG	A. duranensis
Affx-152049816	1	Aradu.A03	339418	+	GCCAAGCAAGGTGGAGCAGAGATGGATTTGTATTA[C/T]TTCGACCCAAAAGTCATTGACTGGGAGGACTACTT	A. duranensis
Affx-152056124	1	Aradu.A03	385353	+	AAAGCTACGAAGCAATGTATTGTGTGCCATTGTTC[C/T]GAGTAATTGGTTGGAGAGCCATTTATACACCTTCA	A. duranensis
Affx-152061501	1	Aradu.A03	419534	+	TTGATTTTTTCTGATTTGTTTCACATGGCATAAGT[C/T]TGTAAAATATCAAGATTTGGTTGTGTTTAAAAGGC	A. duranensis
Affx-152045910	1	Aradu.A03	490003	+	ACATAGCCAAATCCTACAATGGAGAATGTTATGGT[C/T]TGAAGGAAGAGGTATATGAAGTAATTGTTTTTGCC	A. duranensis
Affx-152048300	1	Aradu.A03	572370	+	GAAGGTTCACAGTATGAATTTGCGGACTTTGAACC[C/T]CATACCTACTTCTCTGTAACGGAACTGCTGCTCCC	A. duranensis
Affx-152068507	1	Aradu.A03	593350	+	GCCCATATGTAATTCCAACTAATCAATCAATAGAC[A/G]CACCTTAGAGCACGTGCTGATTTTGGAATTGGGCT	A. duranensis
Affx-152046364	1	Aradu.A03	604123	+	TATCTTGTTTTATAAGGCATTTGATCACTGAGACT[C/T]TGTTTACATGTTGTAGAACAATAATGTTTTCGAGC	A. duranensis
Affx-152041061	1	Aradu.A03	618443	+	GTGACAGCAAATTCTTCTACGCCTATAGTTTTTGG[A/G]TGAGAAATCAAGTGCCTCGAATAGTTGAAAGCAGC	A. duranensis
Affx-152049638	1	Aradu.A03	658177	+	TTGAGTTTCCTAACCCAAGCTTCGGTCCCTTTGGT[G/T]GCACAAATCAGATCAACCTATAATATAATCACAAT	A. duranensis
Affx-152052420	1	Aradu.A03	679404	+	GTACTGCTGACTTGATTATCATCTACACCTTCCTC[A/G]GTGCTATTTCTCCATTCACGGTTACTCTGATTCCA	A. duranensis
Affx-152071086	1	Aradu.A03	722351	+	ACCTCTGCTAGTAAGCTTTACATATAAACCTGGTG[C/T]TACGAAAATCCTGCTGTCTTTTTAACTTCTAACTT	A. duranensis
Affx-152054818	1	Aradu.A03	1008880	+	GTGGAAATTCTACTTTGCTTACGGCAATATGTTAC[C/T]GTGAACTTCCGATTCCTGTGCACATGGATATCTAT	A. duranensis
Affx-152030057	1	Aradu.A03	1091333	+	TCACATGTTTAGGTCAAAAGATGCGTTTGTAAACT[G/T]CTGAAACCTGTTGCATATTTAGCATTTCACATACT	A. duranensis
Affx-152033821	1	Aradu.A03	1255851	+	TTCAAACAATGCTGTGTCTCAGAATTCACGTTTAA[C/T]TGACGAGAGAATTGCTGCTGGCACCACAGTAGGTG	A. duranensis
Affx-152063862	1	Aradu.A03	1303545	+	GCAAAATGATTTTGGCTAGGTTTATGTAAATATAA[C/T]TTGAAGTTGGTGTTATTTTTTCTGGAGCATGCGTG	A. duranensis
Affx-152080172	1	Aradu.A03	1347297	+	AATTAAGTGGGAAATTTGGTCAGCGATTTTGCTGT[A/G]TCACAAGGTGATCGTTCCCATACTGAAACAATTGT	A. duranensis
Affx-152066148	1	Aradu.A03	1411908	+	TGTATGAACATTAATTTGAATGGAAATAAAAACAC[A/C]CTGCTTGAAAAATCCACAGAATCAGGTTCCTCGAG	A. duranensis
Affx-152045243	1	Aradu.A03	1447627	+	ACATATTGTCGTGCCATGACAGCAACATTATCTTG[C/T]AAATTGCTGTCAAAAGGAAACTGGAACGCGATGGT	A. duranensis
Affx-152068863	1	Aradu.A03	1471622	+	ACTGTCCCGGTGAAAACAGGTAGATGTCCGAGTCC[C/T]GACCTGTATGTTGTGTACTGTGGCAATGGAGCACC	A. duranensis
Affx-152071859	1	Aradu.A03	1500108	+	TAAACTAACTGAAATGAAAAATATAATAAAATAAA[A/G]GTGTTGGCACCACTGCCAATTGGATTTGCGGTGTT	A. duranensis
Affx-152048982	1	Aradu.A03	1545749	+	TCATCAACTTGTTCCTTAGGCACATTTAGGTATTC[C/T]TTCAACAGAGATCCCATCACGTCCTCTGCCTGTTT	A. duranensis
Affx-152052699	1	Aradu.A03	1546699	+	GGATATTCCTTGGTGGTCCTACATGTAAAACCAAT[G/T]ATCACATCAGAACAGTTTTGGAAGAAAAAAATTAT	A. duranensis
Affx-152038408	1	Aradu.A03	1566507	+	CAATGTACCACACACAGAAAGGAACAAGTTCCAAA[G/T]GTAATAATATATTCTTGACAACTACTTGCTTCCTT	A. duranensis
Affx-152080320	1	Aradu.A03	1569564	+	GAACAATCACAATCCGCCATCTCAATATACGAAAA[C/T]GACATATTCATTCAAATGGGCAACTTTTAACAAAA	A. duranensis
Affx-152074969	1	Aradu.A03	1656289	+	AAGCCAGTCAAAACCTGAATTCGGCACTGTGCAGC[A/G]TAACCACACAATTTCTTACTTGTTTTAGAGGTGTC	A. duranensis
Affx-152031465	1	Aradu.A03	1766389	+	TATGTTGGGCTAGAAGATGCTGCCCTTATATAATA[C/T]AGCAGACACTAACGGATATAGTCAAGAAAAAAGTA	A. duranensis
Affx-152048962	1	Aradu.A03	1816539	+	CGATGTATGAAGGAAGAAAAAGAAGGTACCTGAAT[A/G]GGAGAGAGGGTTCTAAGATAGAACATTTGAGGAGT	A. duranensis
Affx-152050637	1	Aradu.A03	1876221	+	CTGCATGATATAGCCGACGAACCTGTCTGCATGGA[A/G]CCATTCTCATTTGACTTTGAGCAACAGCAGTTGGA	A. duranensis
Affx-152054652	1	Aradu.A03	1880911	+	GGCAATATGTCAGTGGAACAAACTTTCATATTACC[A/C]ATTTGCAGGCATTCTAACCTGTCATCCGCTTCAAG	A. duranensis
Affx-152079918	1	Aradu.A03	1954749	+	GATACAAAGATTTTTGCCACATATAATAAAGCATG[C/T]CATCATGGAATTGATTACACTAGAGAGTTCAATTT	A. duranensis
Affx-152082673	1	Aradu.A03	1975065	+	AAGCAAATCTACTCAGCATCTTTTTTCTTCTTAGG[C/T]ACTCTGTATCCACCAACAACACAAGCATGATCACG	A. duranensis
Affx-152044891	1	Aradu.A03	1975871	+	GGAATAACCAATATATCTTGGGGTCAGAAGATAAG[C/T]TCAATATTGAGCAGTACAAAACAACATTAGATAAA	A. duranensis
Affx-152059771	1	Aradu.A03	1989523	+	GATTAAAGTATGTACACTCTGCCAATGTTTTGCAC[A/C]GAGATCTAAAGCCAAGCAATTTACTTCTCAATGCA	A. duranensis
Affx-152056363	1	Aradu.A03	2018420	+	CTTTTGGAACTCATCACGGGCAGGAAGGCCATTGA[C/T]CATACGAAATCCGGCAAAGAACAAAATCTGGTTGC	A. duranensis
Affx-152038281	1	Aradu.A03	2040538	+	AAGACACACTCATTTTTTCGTGGTGTCAATTGGGC[C/T]CTCGTCAGATGCATGGTAGTAACATTCATAACTAT	A. duranensis
Affx-152083627	1	Aradu.A03	2107288	+	AAATTGTTGATCTGGGGCGAGAGATCGCCGATCAT[A/G]TTGGTGCTATTTTCTTCCGGATCACCTTGAAAAAC	A. duranensis
Affx-152068449	1	Aradu.A03	2109009	+	ATTCGTTGAAGGGTGTCATTGTCGGCAGAGACTTT[A/G]GGACCACCCATGTTAACCCTGTAAACAGTCTCTAA	A. duranensis
Affx-152078012	1	Aradu.A03	2264508	+	TAAACAAAATTTAGCATCCAAAGACATTATTTTTG[A/G]TAAACAGAACACAGAAAAGGAACCTTTTTTAAACT	A. duranensis
Affx-152078629	1	Aradu.A03	2327702	+	AGAATAATGTCTTCATTTTTAGTATTTTTCGTTCT[A/C]TGACTCGGCAAACTCCAGTAAACTATGGACCCTTG	A. duranensis
Affx-152041921	1	Aradu.A03	2402278	+	ATGGAATCGGAATCTGAAACTGGTTAAAGCAACCT[C/T]GGAGCGGAAGCAATAGCGCGCAAAAAAGAAAACCC	A. duranensis
Affx-152076921	1	Aradu.A03	2450176	+	ATGGCCTTAATTTTTGGTTGAAGATTTTGCATAGC[G/T]AGTGTTGATTCAACCTAATAATATCAAATAAAATC	A. duranensis
Affx-152045678	1	Aradu.A03	2505942	+	CATGTTCTTATAAGTTTTAGTTCTTCTCAAAGTGA[A/C]TAGAATTGCCTTCATATTTTCATGCGGTACGGCAT	A. duranensis
Affx-152073489	1	Aradu.A03	2534625	+	ACAGAGTAATTTAGTTTACCTCATCAACGTTGGTG[C/T]TGTGATCCTTGGTGAGCTGAATGGAGGTGAGAGTA	A. duranensis
Affx-152036752	1	Aradu.A03	2631807	+	GGGAGCAGGTTCAATATTTATAGGTGATAAGTAAA[C/T]AATTTTGACATGCACTCTTCTACTTTTCTCAATAG	A. duranensis
Affx-152031337	1	Aradu.A03	2762529	+	CCCCTTTAACTAGCAGTAGAGAGGTCCATGAATTA[C/T]AATTGATGTCAACATATATTGTATAGTCCAATTTG	A. duranensis
Affx-152053522	1	Aradu.A03	2763911	+	ACAAAGGAGCACCGTGCATGGCCTGCAAATCAATT[C/T]GTTCGAAGATGATGCAGTTATAATTAACATTACAA	A. duranensis
Affx-152047892	1	Aradu.A03	2864603	+	TCACTACTTCCATTCATCTCTACAAATACCCAAAC[A/G]AGTCCCAATTCCTCTGCCTAACATGGCACACCCCA	A. duranensis
Affx-152062584	1	Aradu.A03	2864686	+	TTCTCGATTCGGTATTCTTCTACTCTCTACTACTA[A/G]CTCTTGTTGATTTCTTCTTTTTCATGAATGCTGAA	A. duranensis
Affx-152076892	1	Aradu.A03	2944623	+	CTGATGGACTCTTGTTTAGAAGGTCATTTTTCGAA[C/T]GATGATGGAACTGAGATAGTGAGATTGGCTTCGCG	A. duranensis
Affx-152060987	1	Aradu.A03	3040684	+	ATTCTCAAACCCCTCTTAACAACCCACCCAACAAC[C/T]ATCCGTACACTCACACTCCCTTTCCCTTCTCACCC	A. duranensis
Affx-152080812	1	Aradu.A03	3138035	+	GTTAGAGTGGTTGGAATGGTTCCCGAGATGCGATT[A/G]TCTGCGAGATTGAGCATTGTAAGTTGTGTGAGGCT	A. duranensis
Affx-152080261	1	Aradu.A03	3171382	+	CGTGGAAATGCTTCGAATCTTATTAGGCATGGTAG[G/T]TCACCTGCTGGACTCTTTTCGAACCTGAACCTTGA	A. duranensis
Affx-152045428	1	Aradu.A03	3171690	+	GTGAAGTTGAATTGTCTTTCTAAATAATCCTAATT[A/G]GAGAGAATTAGTCTAAATCAAATCAGATTGGATTA	A. duranensis
Affx-152053756	1	Aradu.A03	3210349	+	TTGCTCAGTTGAGGATGATAAAATGCGGTTCATAT[A/G]CTGTTGTCTAAGTTTCATTAAGTATAGTTGCATTA	A. duranensis
Affx-152073158	1	Aradu.A03	3220730	+	GCATCTTTGTGAACAACAGCTCAATAATCCTCAAA[C/T]GGAGAAAAAGTTTGATAAAAAGGGAGGAAATTTGA	A. duranensis
Affx-152037465	1	Aradu.A03	3238666	+	GAGGTTCTAGTGAACTCATGAAGGTATGCATAAGG[A/C]ATATCTTGAACAAAGCCATATCCTGAGGCAGTGTA	A. duranensis
Affx-152049730	1	Aradu.A03	3294578	+	TAAATAAGTATATATATGACCATTGGCTAGTAGCT[C/T]GTTGATAAGTTTGTTGTAATGTGCGATGCCTTCTT	A. duranensis
Affx-152064894	1	Aradu.A03	3445290	+	CACTGCAAAAGCAATCTCAGCAATAACAACTGGTA[A/G]CTGCAAAGCCCAAAACTTATCATCATTTTTCTTCT	A. duranensis
Affx-152074929	1	Aradu.A03	3460978	+	GAAAAAATCGACGTTAATGGAGACGGTTGGGTGGA[C/T]ATGGAAGAGTTTGGCGAACTCTACATGTCTATAAT	A. duranensis
Affx-152084105	1	Aradu.A03	3466958	+	CAAGAACATAACAGCTATAAGATTTTCAGAGCCAA[A/G]GAAACATTCTACAGAACAGTGCATAGCATAAAAAA	A. duranensis
Affx-152067842	1	Aradu.A03	3553420	+	GAATAGTTCCTTGAAGGAAAACTCTTGATTCTCTC[A/G]ATTTCTCCAAATAAAATCATGGCATTGTGGAGCAT	A. duranensis
Affx-152077729	1	Aradu.A03	3715692	+	ATAGATTCATAAGAACATGTCAAGCAAACCAACTA[C/T]TAGCTGAGGTGCATACCGAATTATTTGCGATAAGT	A. duranensis
Affx-152060916	1	Aradu.A03	3717510	+	GAACATCATGAACCTCTAATCTTAGGTATGTCCCA[G/T]TTCGGAAGCCTTCTATCTCTAACCTGGTATCTTCA	A. duranensis
Affx-152031963	1	Aradu.A03	3744385	+	CAAAGAACTTGACCTCAGACATGCAAGGACTTTAA[A/G]AGAGTTTCATTGCTCATCTATAACCTGTTAATGAT	A. duranensis
Affx-152055744	1	Aradu.A03	3808006	+	CTTTTTCTATGTTGATAAACATTTCAGGATGACTC[A/G]AGTGGAACATAGTTATTTGTACTCTTAGTACCTAG	A. duranensis
Affx-152075779	1	Aradu.A03	3894174	+	AAATACTAAATACTAAATAGCATTCTTGAATTTTT[A/G]GCATCTCGGTATACTTACATATTAGGGTGTGATTA	A. duranensis
Affx-152078577	1	Aradu.A03	3938442	+	CTCCTCCTTCTTTTATTGTCTCCAACAGTGCCTTC[C/T]TTGCCACCTTAATTACCAAACAATACCATATATCA	A. duranensis
Affx-152077717	1	Aradu.A03	3960320	+	CTTTGGTGTGTACACATGTAGCTGCGAAAATAACA[A/G]CCAAGCCCAGATGAGATTCTAAGATGTCTTGTAGC	A. duranensis
Affx-152041438	1	Aradu.A03	3978241	+	CAAGAAATTTTCTTATCATCATTAGAAAATAAAAG[C/T]AGGATTCATATAAACTAACCTTCTTCAGAACATAG	A. duranensis
Affx-152041764	1	Aradu.A03	3991675	+	CTATGTATAAGCTGGTGGAACAAGATATGGATCTT[A/C]TGCTAGTCGTTGGTGGGTGGAACTCAAGCAACACA	A. duranensis
Affx-152027978	1	Aradu.A03	4009555	+	TGCTGAATGCGTTGCATTTCATATGTTTTAGGCAT[G/T]TTATTTATCTTTCTCTAGCTGATGTTAGACATGAC	A. duranensis
Affx-152046676	1	Aradu.A03	4011242	+	CATCCTCTATGACTAACTGGTTCTTTTTCTACTTT[A/G]ATAATCATATATAAAATACCATAGTTCATAATTTC	A. duranensis
Affx-152057662	1	Aradu.A03	4033683	+	TTTCACATTCACCGCCTTAATATAAAAACATGAAG[C/T]GACATTATATCAGAAAAATGACCCTAACGGTGTTG	A. duranensis
Affx-152064640	1	Aradu.A03	4035111	+	TCACTTCCCAAAATCACATCAGACTTTATAAAATC[A/G]TCGCTAGCAATCAGTGTATGGTCCCCTTCGGTAGC	A. duranensis
Affx-152065731	1	Aradu.A03	4304493	+	CTGTATAAGTTTCTCTTCCATCACTCTCACAATCA[C/T]ACACACTCTTCTCTGAGAAGATATGAAAATAGATC	A. duranensis
Affx-152054586	1	Aradu.A03	4336175	+	AATCGTCAACTTTATTTGGACATTTTAGTGCATTA[A/C]AACCCAATCTCATGAACTTGCCTTTTTGTATTCTT	A. duranensis
Affx-152056678	1	Aradu.A03	4533912	+	AAACCTTGTTCATGCATGAGCATTGTTATGGAAAC[A/G]TTTTCTGCAGGTGGTGGAGCTGGTTCTTTTAGTTA	A. duranensis
Affx-152030466	1	Aradu.A03	4541277	+	TCTAATAGTTCATGGATGCATTCTCCTGCCAAATC[C/T]TGTTGTGAGTTTGGTAATTGGAGCAGATTGTTAAT	A. duranensis
Affx-152068556	1	Aradu.A03	4763112	+	GCCATATCTTCAGCTTCAGACCCTGATTCAGCTGT[C/T]GAAGTATCACTGCTTTTAACCTGCAAGGTGTTT	A. duranensis
Affx-152031698	1	Aradu.A03	4836360	+	TCTGATTTTCATGTCACGAACTACGTACAACGTAC[A/G]GGAAGCTCTTAACATGCATGTACCAAATTATGTAA	A. duranensis
Affx-152079947	1	Aradu.A03	5001631	+	TTTCTAACCTAGGTAGCCTTCAACTTTTGCAGCTC[A/G]TGTTGGCTTAAATCTTCTGAGGACAGAACGCTACT	A. duranensis
Affx-152073740	1	Aradu.A03	5139367	+	CAACATTATCTCACTCAGATTTTGCTACTTACACT[G/T]CTTTCTTAAACAATTTGTAGAACAATATTTTAATA	A. duranensis
Affx-152082225	1	Aradu.A03	5242661	+	ACTCATGTTCCTGTCTTTTCTTTTTACTTCCAGAA[A/G]CTCTGATTAACGGGTTTTGCGGTTTCAGATTACGC	A. duranensis
Affx-152028435	1	Aradu.A03	5245695	+	TTGTCATTTGTAGCAGCACTATTGGAGACTAAAAT[G/T]AATTCACTGATTGCTTTATTTATGCTTATTACTCG	A. duranensis
Affx-152077069	1	Aradu.A03	5258381	+	AAAAGTCAAAGTTATCATGTTGGATACTGTGAAGC[G/T]ACGGAAAATTAGTCTAAGCAAGATTTTTTCATCTA	A. duranensis
Affx-152057412	1	Aradu.A03	5669055	+	TTCAGATAGAGTTGCAGTGGAGAACTTCATAGCCC[A/C]CACACACACACGCCATCAAAAAACTTGTCTGAGCT	A. duranensis
Affx-152032990	1	Aradu.A03	5817395	+	TATAATTGTTTTCCTGATCATGATACTGTTACCTT[C/T]ATAGATCATAGACGCATGCAGTAATTTACATGATA	A. duranensis
Affx-152077582	1	Aradu.A03	6057773	+	CTTCTACGGTTGAGCTGATGATAATGTACAATGTA[A/G]TCTATACAATAGCTGCGTCTAACAACCTATTGCCT	A. duranensis
Affx-152045919	1	Aradu.A03	6058658	+	CTATGATCCTCTAAATTTCGGCATTTCTTTCTAGA[C/T]GACTTACGAGCTTGATCCATTGGTCCATTGCCTTT	A. duranensis
Affx-152074810	1	Aradu.A03	6192735	+	ATGAATGTAGTATGTCCCTGCTGCGCTTCCACTTG[G/T]GGGAATCAGTGTTAAAGATGCCATCTCCCCTGATT	A. duranensis
Affx-152068232	1	Aradu.A03	6417281	+	GAAAGCTAGCGACTAATCTTTAGCTCCATTTGAAG[C/T]CACCCTTCATCTTTCGCTGGATAAGTTAGCCATGA	A. duranensis
Affx-152067491	1	Aradu.A03	6419461	+	TCTTAAGAAAATAACGAGCATTTTCACCTCGTGTG[A/G]ATCCACCAAGTTTGTCTAATGTCATTCCTGAATAT	A. duranensis
Affx-152062275	1	Aradu.A03	6457390	+	ATATGATGAATTTATTATGTAATCTGAAAACTTCA[A/C]ATTTGTCATGCACTTAGATAATACCAGGCACCTTC	A. duranensis
Affx-152053351	1	Aradu.A03	6467245	+	GTGGAGGAAGTCCTTTTATGGCAAGTGTCTTTTTC[C/T]GCTTCATGGGATTATGGAACTGTAAATATCCTGTA	A. duranensis
Affx-152081197	1	Aradu.A03	6489276	+	GCGACTGGTTACCAACCTCCTCAATACAGCTTCCC[C/T]CATTGCTCCCTCTTCTTTATTGCAGGATAACCAGT	A. duranensis
Affx-152062023	1	Aradu.A03	6690793	+	TTTTAGTATTTGTAATAACTAGCAAGGATTGTAGC[C/T]TTGAGGACTCAGGATATGGACATGTGAATTGGATA	A. duranensis
Affx-152046924	1	Aradu.A03	6690996	+	TCATCGTTGAAGAAAGCTCGAAGGTCACACAGAAG[A/C]ACATGATTTTCTGCAATATTTAAAGTATGCTTGTG	A. duranensis
Affx-152048989	1	Aradu.A03	6692108	+	CTTTTTGCTCCAGACACATCAGGGAATTTAGTGAT[A/G]GACTGACAGCAAGAGAAATTCATGTAGGTCAAATG	A. duranensis
Affx-152041296	1	Aradu.A03	6861894	+	ACCTCACCAAACATCTGGCTTACTTCAGGAGAGGT[G/T]ATAAAATCACCTTCTGCTCCAAACACATCTCGGTT	A. duranensis
Affx-152060955	1	Aradu.A03	6904950	+	CCTCAATTTCCATTGGATCAAAGAGGCGACTTACA[C/T]GCAGTTTCTGGTAAAAGAGATATTTTTGTCAATAT	A. duranensis
Affx-152080658	1	Aradu.A03	6915338	+	GATAAGAGGTCCTCCATACAATAGCCAAACAAAAC[A/G]GTAACTTTAGAGAATCCTTCCGCTTATGACTTCAC	A. duranensis
Affx-152049769	1	Aradu.A03	6923536	+	AACTATTACATGCCATGTCAGTTGCCTATAATAAT[G/T]ATTAATGAATGTAAAACAGAGGAAGACAGGGACCC	A. duranensis
Affx-152049853	1	Aradu.A03	7178082	+	ATTTTCTTAATAAGCATAGTAGTTAATTAGTTTTG[A/C]GGTAGGATTTTGAAGTTTAAACAGCACAAATAATC	A. duranensis
Affx-152047305	1	Aradu.A03	7379372	+	TCCTTCTTCAAATCCTGATTTGTCTCATTGAGCAA[A/G]TTTTTCTCCTCTGTTACCGAAGCTATCTGCAGTTG	A. duranensis
Affx-152063225	1	Aradu.A03	7415110	+	ATCAGATAGAAGAGATGTAATCGGGGAGAAGAGTC[A/C]TAAGAAATTTTACAAATTCCAAACTAAGTGTTGCA	A. duranensis
Affx-152033891	1	Aradu.A03	7558733	+	AATTGTGCCCAGAATTTGCACTTGGCATACAAGAA[A/G]GTACATTCATGATGGTATATAGTTTATCTTTAACA	A. duranensis
Affx-152045556	1	Aradu.A03	7695006	+	ATGCTATCCGTAGTCAGGCTGATAAGTTTAAGACC[A/G]TTGTTGCAGTAGTAGATGCTGGCTCCTTAGGAGGT	A. duranensis
Affx-152027181	1	Aradu.A03	7737429	+	GAGAATTTGGAAAAACAATTGGTTTCAGGATTCGC[C/T]GAATCCTGTGGAGATGATTTGGGAATTGGCAAAGT	A. duranensis
Affx-152038121	1	Aradu.A03	8456921	+	TCGGACTCTATCACCTTGTCCATAAGATGTGCTTG[G/T]GTCACACTGTTGAATCCGCCTGTGAAGAGTGAATT	A. duranensis
Affx-152041396	1	Aradu.A03	8549457	+	CTGTCTGCATGGTTTTGACCATGGAAAAATTCCTT[C/T]ACTTTGAAGCTCATAGAACTCATTCCGGCACTCAT	A. duranensis
Affx-152061344	1	Aradu.A03	8558664	+	TTATTGGTTTTATTTGATGATCGAATATTGAATGG[C/T]AAGTTATTTTAGCATTTGGAGAAGAAGCAACGGGT	A. duranensis
Affx-152065132	1	Aradu.A03	8659587	+	CAGGTTGGCCTTCTTCATTGCTGAGCTCTTTTTGT[C/T]AGTTGTTTGATCAAATTGTGCTAGTTTACTTAGGA	A. duranensis
Affx-152062107	1	Aradu.A03	8867506	+	GCTCGTTCATCATGTTGAGCACACTTTGAAGGGAT[C/T]TAACCCTGTCATCCACACCACAGAGCAGACTGGCT	A. duranensis
Affx-152055857	1	Aradu.A03	8985111	+	CCTATATCTGATGATTGAGGATCAAGAACACTCTT[A/C]ACAATACTTGTGGTTTTTCTGGTGGCATGGTAACT	A. duranensis
Affx-152058961	1	Aradu.A03	9153060	+	GTCCGGCAAAATTCTTAATTATTATCAACCTGACA[C/T]AGTGACATGCAAATTCTTAATTATTATTCTTAAGG	A. duranensis
Affx-152075634	1	Aradu.A03	9768295	+	GGTTTCATCAATTTTCTTTGTTCCCATATTTTTTT[C/T]CCATCAAGTTTGCGTTTTTGGGCTTTGATAAGCTT	A. duranensis
Affx-152046160	1	Aradu.A03	9964591	+	GTTATCCATTTGTGCAAATAGCTGTAAGTCTGAGG[A/G]CAAAGGATTATCACTTTAAGAAAAGATATTGATAG	A. duranensis
Affx-152042918	1	Aradu.A03	9974245	+	GGAACTGATTGGGTTAGTGCAATAAATACACTGCC[C/T]TCTTTAGTTGAGTTGCATCTATCTGATTGTAGCCT	A. duranensis
Affx-152045013	1	Aradu.A03	10047725	+	CACCATCTTGTAGACTTTGTTTGGAACTGTTCTGA[G/T]GATTTGAGCAATGGCACCTTCCCTTCCTGCAACTA	A. duranensis
Affx-152082511	1	Aradu.A03	10047906	+	TGCATAGGTGGAAGTAAAACTCCATTGTTTGATTT[A/G]AAAATTGGGAATGGACCCTCCTCAAACCCAGGATT	A. duranensis
Affx-152055068	1	Aradu.A03	10181264	+	ATAAAGCTGGCTGTTGCTGATTAGGAAACATCACC[A/G]GAGTTTGATGTGGGTGCATCACTGGAATTTGCTGA	A. duranensis
Affx-152045132	1	Aradu.A03	10555094	+	AAGAGCCCAAAAAGTGGATATATGGTAAAAGCAAC[A/G]AACTCTTTTATAGAAGCGCTCCATCCACCACATGT	A. duranensis
Affx-152031473	1	Aradu.A03	10577468	+	CCTCTGAGGTTGCTCCTGCCAAGAGCAATCATGGT[G/T]GTTCTCTTGGTGGCAATATTGAAAGGGCCTTTGAA	A. duranensis
Affx-152037108	1	Aradu.A03	10578779	+	GCACTAGCGATGCTGCTGCGGAAAAAGACTACTCT[A/C]CTCTGATGACTGGGCCTGTTAACAGAGAGGACGAT	A. duranensis
Affx-152032494	1	Aradu.A03	10638954	+	TTAGCAAGCTTCTTTTGCTTGCTGTTTTCACTCCA[A/G]TAACGCACTTCATTGGACCCTGGTTCATCTATTGT	A. duranensis
Affx-152061644	1	Aradu.A03	10668909	+	CATCTCATTCAAGAAGCAGGTCATCTTTGGTCGAC[C/T]TTTGGCTACTCGTCTCAGAAATGGATTGCTTACGA	A. duranensis
Affx-152033226	1	Aradu.A03	10669228	+	TCAAATACTTCAATCTGTCTATCAAACAAACTAAC[A/C]TGGATGTTTTCCGATACTCGCTGATTCGCATGTAA	A. duranensis
Affx-152035054	1	Araip.B08	20278881	+	AAGATTCAAATCAATTCATATAATTTAACTTCTAA[C/T]ATTACATAAAGATAACATCCACAAATTCAAAAATG	A. ipaensis
Affx-152068242	1	Aradu.A03	10731142	+	TTCAGCTACAACAGGATTCAGGGTGAGATCTCTTC[A/G]AATTGGGCCGGCTGCGAAAACTTGCAGGTACTTAG	A. duranensis
Affx-152078834	1	Aradu.A03	11167544	+	TTTTGCCACAGTATCCCATCTGTTAAATGGATCAA[C/T]GGACAGCTTAACATTTATCTGGATACCGCTGTTTG	A. duranensis
Affx-152067283	1	Aradu.A03	11454369	+	AGAATTAGGAGACTCATCATGCTCTCTCATCATCA[C/T]TTTACGCATCGTTGTTACTCTCTTCTTGAATACTC	A. duranensis
Affx-152068541	1	Aradu.A03	11494830	+	TGTGCTTGTTTTTGCATGAAGAGTGCTTTGTCTAG[A/C]GCCACGTTGAGTAGAACGGAACGGAACTCGGTTCT	A. duranensis
Affx-152042456	1	Aradu.A03	11865997	+	GCTTAGAACAATGATGGATGCAGACACATTAAGAC[A/G]GTATTTAGCTAAGTCTATTGTAATTGTAGTCACGG	A. duranensis
Affx-152058463	1	Aradu.A03	11866079	+	TATATCAATAACTACCTCCTTCCTGGCTTATATGG[C/T]TCTAGCTCTAATTACACTACTCAACAGTTTGGTAA	A. duranensis
Affx-152039019	1	Aradu.A03	11866237	+	GAATTATTTCAACTATTGCTTTAATAATGTGTGGA[C/T]ATGTTCTGCATTAGGCTTTATATAGCTTAGGACTA	A. duranensis
Affx-152031660	1	Aradu.A03	11918027	+	GAGATGGTAAATAGTTGCTTAATCAAATTACAAAG[C/T]AAAACACCAACCATGGATGCAAAAATATCCTTGGC	A. duranensis
Affx-152079230	1	Aradu.A03	11921233	+	ACGACGATACAGAGCACAACGACGACCTTGAGTGC[A/G]GGACAGTGAGTGAGCGAGACCAGAGACGAGAGAGC	A. duranensis
Affx-152038678	1	Aradu.A03	11961849	+	GTAGATATCGATGCAGATGAAATATGCAAATTGAA[C/T]GATGATAATTTAATTGGAAGTGGCAGTACAGGGAG	A. duranensis
Affx-152035267	1	Aradu.A03	11986270	+	GTTAAAAAATGCATAAGGAACTTAAAGGGACCAGG[G/T]TCAACTCCACCTAATAACCATTTTGGAATTATTTT	A. duranensis
Affx-152046772	1	Aradu.A03	12018538	+	TCCAATGAAAAGAACAGTATGCAGCAGATCATTCC[C/T]GAAGTAGAGAAAGAAAATTCAGAGGAATCGTTAGT	A. duranensis
Affx-152080671	1	Aradu.A03	12075521	+	GAACCTGTTGTTTCCAATAGCTTTAAAGTTAGTGA[C/T]CTGGGAAAATTATTGCTCACTATTGACAACTCCAC	A. duranensis
Affx-152068750	1	Aradu.A03	12100920	+	AGAAACAATTGAGGTACCTGCTTGGCAACAAACTC[A/G]GGGTAGTTATCCTGAAGCAGTTGGAGGGCCTGGTT	A. duranensis
Affx-152051637	1	Aradu.A03	12163967	+	TGAATGTACCTTCTTTGGCATGATGAACACCGTTC[A/G]AAATAGAGAAGATAGATATGATGAAGAAGTGCGAA	A. duranensis
Affx-152059699	1	Aradu.A03	12229857	+	GAATTATACAAGTTACAAGCACAACATAAGGAGTC[A/G]GTTCACAGCTACAAAGAACTCAGATTTCACCATTG	A. duranensis
Affx-152062770	1	Aradu.A03	12311077	+	AAAAGTGCGGATTTGGTGATGGCAAATTGATAGTC[A/G]CGGAGAGGAACATTAACTGCAAAAAAAAAAAAAGT	A. duranensis
Affx-152050772	1	Aradu.A03	12343500	+	TTTCGCTCCAACGTTTGAGTATTGCCATTGAATAG[A/G]GCCCTGCTCCTACTCTTTCCCCCTTGGGGGTCAAG	A. duranensis
Affx-152041724	1	Aradu.A03	12542971	+	TCTGCCTGAAAGATTTCACATCCAGTATTTCCTTC[A/G]CCGGAGGTTTGTCTTCGGTTGTAGGAGTATCGTGT	A. duranensis
Affx-152057180	1	Aradu.A03	12545408	+	AGTCAACAAAAACTAAGATTTTCGACATAAAAGAC[G/T]ACAAATAAGAATTGAACCAGCAACATTAACATAAG	A. duranensis
Affx-152030941	1	Aradu.A03	12860261	+	CATCATCATCAATCTTCCGCAGAAGGAGGGGGATT[A/G]CAGACACTGTTCCTCATGAATCCAAACAACTACGT	A. duranensis
Affx-152081690	1	Aradu.A03	13008018	+	GTGGATGATATTAATTTGAACCTTTTGGAGTTCTT[A/G]GAGAGTGGGAAATTGCAACACAAGAATTAATTTCC	A. duranensis
Affx-152032088	1	Aradu.A03	13161236	+	GCAACAAATTAGGTATGGTAAAGGCAACCTGAGTA[A/G]TTAAAATCAACGAAACACATTCAAAATTTTTTCAT	A. duranensis
Affx-152079132	1	Aradu.A03	13165005	+	TAAAAATAAATTAAAATAACACATACAGCTTTTTG[A/C]TTGACTCCAGAAACAGAACAATAAGAAAATTATAG	A. duranensis
Affx-152063564	1	Aradu.A03	13176984	+	TTGGGCTAATGAAGTTATTGATGCTGGAAGAGATT[A/G]TGGGATTCTGAGCAGAATGAAAAAAGCAAATGAAG	A. duranensis
Affx-152038539	1	Aradu.A03	13184556	+	ACCTGCAATAACAACACAGTAATAAGCAACCAATC[A/C]CAGTTCCCATCCAATGAAAACGACCATCATAGCAT	A. duranensis
Affx-152065782	1	Aradu.A03	13426004	+	TACTGTCCGAAGTTTTACCACGTCAGCAAAAATAA[C/T]TATCTTTTATATCGTTTGCATAAATGTTCATTTAC	A. duranensis
Affx-152047625	1	Aradu.A03	13521081	+	CTTCTCGCCGCCCTCCTCGCCTGCGCCCTCGCCCA[A/G]TTCCTCAAGATCTTCACCACCTGGTCCGTACACAT	A. duranensis
Affx-152065606	1	Aradu.A03	13533799	+	CAAAGACAAGGTAGCAGCAAACTATAATAAAACCA[A/C]AAAGATATTTAATTGGAACTGTATTTACTACCAGA	A. duranensis
Affx-152081499	1	Aradu.A03	13578627	+	AATAAAGATCATAGTAATAGTAGTAGTAGTAGTAA[C/T]AATCTTGTTGATACAGTTGGTGCTGCAATTGCATC	A. duranensis
Affx-152055632	1	Aradu.A03	14140882	+	AGGAGCTACGAAGAGAATCGATGTAAAAAGGTTTC[A/G]AGCTGAAGCATAAATAAGGGAAGGGAAGCAAAGGA	A. duranensis
Affx-152059240	1	Aradu.A03	14544676	+	GAAAAGTTATTTTTTAGTGAGTCAAATCATCTGTT[C/T]AGTTATTTTATCTGATTTCTCTCCTCATAAAATCA	A. duranensis
Affx-152046076	1	Aradu.A03	14707688	+	CATTTTTTAAGATCAGTATGATATGAACAACACTT[A/G]ATTCGTAAGAATCAAACTCTGAAAGATACTTGGAA	A. duranensis
Affx-152029962	1	Aradu.A03	14901244	+	CAAGGATTGCATTAAAACACATCCGTTTGAGTAAT[A/G]TGTGTCTAAATTTATGCATGAATCTCTTATTTACA	A. duranensis
Affx-152055517	1	Aradu.A03	15900167	+	TATTTCAAATGTTCATCTTGCCAAACATAACGAAC[C/T]AGTGGAACCTCTTATTAGTAATCATAGAATTATTA	A. duranensis
Affx-152079755	1	Aradu.A03	16185290	+	CTTATTCTTGTTATTCGTTCCGATTGCATTTATTT[A/G]TGGCGGCATATCCCCATTTTCGTGAAATTTGGAGG	A. duranensis
Affx-152070838	1	Aradu.A03	16442252	+	TCAGAAAGATCTGGTATAGACTATAAAGAGACCTA[C/T]TCTTTCGTAGTTGATACAATTACCTTGAGATATTT	A. duranensis
Affx-152069324	1	Aradu.A03	16448655	+	TTATCTTTATGTCTTAGTTTTCTGTTTATAGAAAT[C/T]ATGAGTAATTATATACAATGGTGCATTAGTATTTA	A. duranensis
Affx-152043701	1	Aradu.A03	16628773	+	GATCTCGATTTCACCACCATCAGCCCTTTCACAAT[A/C]TCCCCGCCGACAACAAAAAACCGTTACAAATTCTC	A. duranensis
Affx-152057172	1	Aradu.A03	16676991	+	AAAGTTAGAACCTGCTAACGAAATTGCCATCGCTC[C/T]AAGTGTGACAAGTTTTGGAAGATAGGAAAATTTTG	A. duranensis
Affx-152080380	1	Aradu.A03	16870985	+	CAAAACTGTCCAAAAGCAGGCAAGCCTACCCGCCA[C/T]CAATCAAAACCAAAGCATCAGCCCAAAGTCGCAAC	A. duranensis
Affx-152056057	1	Aradu.A03	16964699	+	CATGAGAAGTGTAGAGACTGCATCATACACTGCGA[C/T]GTGAAGCCGGAAAACATTCTTTTAGATGCTGATTT	A. duranensis
Affx-152068475	1	Aradu.A03	17077766	+	ATTTTTTTAAATAAAATTAGACATACCAAGCCTCT[A/G]TTACTAGTGCTGCATCATTTTTCCCTATTATTCAT	A. duranensis
Affx-152078960	1	Aradu.A03	17386539	+	AAGGAGAAAGGGGTAATGGACCGCATTCTCCATTC[C/T]AATGCTCCCAAGATGAGTCCTTCCATTCTTTGCAT	A. duranensis
Affx-152029544	1	Aradu.A03	17781670	+	GGTATTGTAGGCGATCCTGTCGTTTGTCCTTCGGC[A/G]AAAAGTCGTTTGGGAACGTTCGGGACAGACCGCAT	A. duranensis
Affx-152044468	1	Aradu.A03	17783202	+	CATTGATCACTTCTTTCGTTGCAGGTTCTAAATGT[G/T]GTCGTCCGTATGCTCACAAGGACTTCAAAACAAAC	A. duranensis
Affx-152029203	1	Aradu.A03	17895005	+	GCCATGATAAGCACCCAGGGAAAGTGGATATGAAG[G/T]GGGAGAACCATTGTCCTAAATATTTAATACAACGC	A. duranensis
Affx-152065239	1	Aradu.A03	17939071	+	TTGCAAGTTTGCGGCATTCAGAACTCTGTCATAAG[C/T]AAGATGACAAGAATTTTTACATTTTACAAGTGCCT	A. duranensis
Affx-290044936	1	Aradu.A03	17968014	+	GTGGCTTGATGCACATCCCGTCACTAAAAGTGCAT[A/C]ACCAAGTATTAAGGGAGTTGGCTAACAACTTCAAA	A. duranensis
Affx-152030111	1	Aradu.A03	18536354	+	GGTGATGGGGTTCCAAGAAAATGGGAATGGCGAAA[C/T]GGGCTTGTCTGGGATCCCGTTGGGAGCCAAGAACA	A. duranensis
Affx-152068494	1	Aradu.A03	19457122	+	GGATTGGAAAGGCTTGATTGGGTTAGCTTAGGGAT[G/T]GAAACGTGCAAGAAAGCAATGTGATTCCCCCATGG	A. duranensis
Affx-152076325	1	Aradu.A03	19906564	+	GAGGAGGTCCAAGCCGCGGTTCGACTCGCCTGCTG[C/T]TGCCGCAGAGGAGTTGCCAGAGGTTAATTCTGGGC	A. duranensis
Affx-152057942	1	Aradu.A03	20054501	+	TAGATGTGAGTTTGGTTTTTACACCAAAAGGGTTA[C/T]TTTGCTTATGGCATGTGAATATGAAGAGTTGATGT	A. duranensis
Affx-152044276	1	Aradu.A03	20168400	+	AACCTTTTCATGTTAAGCAAGGAACAGAGAATGTA[A/G]ACCTAAATTCTAACGCTGTTGGAGGAAAAAAAAAA	A. duranensis
Affx-152036361	1	Aradu.A03	20260008	+	GCCTTTAAGGTGGATCCTCCTGGTATTTCAAAAAG[A/G]GAGTCAGTTGCTCCAAAAACTGCATCAAGTAGTGC	A. duranensis
Affx-152030130	1	Aradu.A03	20811542	+	AAATATATAATTTCAGCATATGGAAAGAGTTGAAA[C/T]GTGGCTTTACCTTTTTTCTATCTTATTGCATTTGT	A. duranensis
Affx-152055491	1	Aradu.A03	20883332	+	CTACTGTTCTTTTAACTTGTGGAACCTTGTAATTA[C/T]TTGTGACTTGTGATGATTTAGACAGGGAATTGAAA	A. duranensis
Affx-152038307	1	Aradu.A03	21382109	+	CGGATCGGAAAAATCGCCAATCCTGCTTTTGGTCG[A/G]TCCGAAGTCCGAACTGATCATTGGACCAGATAAGG	A. duranensis
Affx-152059669	1	Aradu.A03	21425925	+	ACCAACGTTTTGATATGGTTGCTGTTCCCTTTGGT[G/T]GTTAACATTGCCCACAGTTCCTTTTGTTCCCTTTT	A. duranensis
Affx-152056265	1	Aradu.A03	21565236	+	TTGTGTTCAAGATTCACCATTAGGGAAGCAAAGCA[C/T]AATTAGATTGAGAGTGCATAGTGATTCTGGTTCTT	A. duranensis
Affx-152070128	1	Aradu.A03	21569112	+	CTTGTTAGTCTTCGAACTATCGCCTACCTTGGGAA[C/T]TAATTTAAGTTCGTCTCCAGTCACCATAACACAAG	A. duranensis
Affx-152066591	1	Aradu.A03	21578532	+	AATAGGGGTTTAAAAGGCATACCACATATGAAATA[A/G]ACACAATGTCAAATGATTTAGCAGGCAAGCCAGTG	A. duranensis
Affx-152066118	1	Aradu.A03	21749555	+	CTGGGACAGTTGGCTTCCTTACATCATTCTACTTC[A/G]TGCATTACTTGTTCTCATCCGTAAAGATAGATTGA	A. duranensis
Affx-152045599	1	Aradu.A03	22030784	+	GCTGATAGAATCTCCTCAGGGACACCAATGACAGC[A/G]CAACACCCGGGACGAAGATATTCGGATGAATTCTC	A. duranensis
Affx-152063335	1	Aradu.A03	22031447	+	CTTGTACCTTCCTCTCATCAACTTCACATTGTGAA[C/T]TAGGCCTCCATGAGTAATCATCACTCCTTTAGCAT	A. duranensis
Affx-152056662	1	Aradu.A03	22032725	+	ATTTCCAATGGTGTTGGGATCTTCCATGTATTCAC[C/T]AAAGTAAAAGAACCCAATTGGAAGATGTTCAAATC	A. duranensis
Affx-152062542	1	Aradu.A03	22441345	+	AATTTGGAATGATAAGTTGTAGATAAATGGAATTG[A/G]GGCTCCAGAGAATATGCCAAAAGGTATTAATAATT	A. duranensis
Affx-152030886	1	Aradu.A03	22722576	+	GCTTTCGACCTCCAAAGTAATGGTCTTCCCCGTCA[A/G]GGTCTTCACAAAAATTTGCATACCACCACGGAGCC	A. duranensis
Affx-152048352	1	Aradu.A03	23509361	+	GAAAAATGTGGAGTCCAGCTAAGGCATGAAGTGAA[C/T]CAATTCAAATCTCCCAACTCTGTTAATAGTTTTCT	A. duranensis
Affx-152054321	1	Aradu.A03	23560346	+	CAAGCTCTTGGTTATTGAATAACAGAAACCAAGTT[A/G]GATCTAACTTTAAAGAACACGTATGTATAGTTCCT	A. duranensis
Affx-152083784	1	Aradu.A03	23582507	+	GCTCCGAGAGGTGGATTTTTTGGCGTTGCCAGATC[C/T]TAGGGTTTTGCCTCTACCTGCCATGGATTAAACTT	A. duranensis
Affx-152079468	1	Aradu.A03	24640457	+	TACCGCTTATATTTGTTGAGTCTGTAAGGCGGGGT[A/G]GCAGTAAAAATAGCAATGTAATTCCCATTTGATTG	A. duranensis
Affx-152073169	1	Aradu.A03	24643480	+	AAACATTACGTGGTATATTAGCATCTGAGATACTT[A/C]ATGTGGCTATGAACAAGAACACTGAGACAAGATCA	A. duranensis
Affx-152026613	1	Aradu.A03	24795417	+	TCAACAATAATGCTAATAAATTGTTGCCTAGCTCA[G/T]CTTTTCACCTTCTCAATGCATCCAACAATCAGCTA	A. duranensis
Affx-152041851	1	Aradu.A03	24801619	+	TGTTGATTGTCCATATTAAGGCGGCTTTAAGTGTG[A/G]AGTTAATTTTGGATGACACATCATAAATTAAAATT	A. duranensis
Affx-152034777	1	Aradu.A03	25145833	+	GCCATTCTTCAAGTTGCAGTATTGGACCTTGGAAA[C/T]CGCCCAGAAGCTCTTGATCAAATGCCACAATGGCA	A. duranensis
Affx-152071175	1	Aradu.A03	25161497	+	AGAAGGGAGCAAGGTTAGTGAAGGGATAAACGCAC[A/G]GATTCTGAATCTTCTTGATCGCGTCGAAGAGGTAA	A. duranensis
Affx-152030277	1	Aradu.A03	25165865	+	GAATTGGAATGATCGAAAATCATAACAACGATTGT[C/T]AGAACATATCTGTAACAGATTCATGCATAGATTAG	A. duranensis
Affx-152083468	1	Aradu.A03	25281644	+	AGACAACCCCCATTGCATTTCCTTCTTTTCCGATG[C/T]GGCGACACCACAAACAACCCAATTGAGGTACACAG	A. duranensis
Affx-152061342	1	Aradu.A03	25483511	+	ATGACCTTGTCATCGTCGGTATCGGCAAACTTTTC[C/T]GCAAAAAGCGAGTTCTCAAAGATATTCTCCATGTG	A. duranensis
Affx-152050039	1	Aradu.A03	25572250	+	CGAATGAGCTCATGGATTGCTTTGCCATAGCTCAA[A/G]TTCCCAGCATGACCACAAGCAGAAAGCACAGTACA	A. duranensis
Affx-152037542	1	Aradu.A03	25584766	+	TGATAGGTATTTATTTAGTATCATGTTCAAATGGG[A/C]AATTATACTACCCTAAGAAAGTTAGAGCTAGTTAA	A. duranensis
Affx-152031206	1	Aradu.A03	25867514	+	GTTGGTTGCACAATGTTGGCTCTCAAGATTTTCTC[C/T]AGATGTAGTTGCTTTTTTTACCCACTGAATTCATT	A. duranensis
Affx-152074318	1	Aradu.A03	25939872	+	AGGTTAGCTACTATTTTGAAGATAGGTGTGTTCTG[C/T]ATTACCAGTTGTGTGTTCAGTGTTTGAATATCCTT	A. duranensis
Affx-152061981	1	Aradu.A03	25941493	+	TATTAAATTCCATATTTTGCCTTAAAATTCCTGCA[C/T]AATATTCACCCGGATTTATTCCGACAGTTGTTTAT	A. duranensis
Affx-152056036	1	Aradu.A03	25947067	+	AAATTCAATAAAACAGTATGGTTACAATTCCTAGA[A/G]TGATTACGGCCATTTTCTAGGAAATCATATATGGA	A. duranensis
Affx-152026609	1	Aradu.A03	25968000	+	ATGGCCTGCAGGGACTTCCTAAAAGCCGAAAGAGC[C/T]GCGAAATCTGCCGGCATTGCCAAAGAGAACTACTC	A. duranensis
Affx-152051455	1	Aradu.A03	26043204	+	GAGGGGGACGAGGATAAGAGGGATTTGCTATCTCC[A/G]TCATCAATAGCTTTCATGCTTGAGATTTTGGAAAT	A. duranensis
Affx-152038449	1	Aradu.A03	26046622	+	AATTTGAGGATAAATTAATTGTTTGCTTGAGGAAA[A/G]CTTTGTAGAATTGAGATTTTCGATGTAAGAGATAA	A. duranensis
Affx-152030923	1	Aradu.A03	26125404	+	TCTTCAAAGCACCCCTTCTTGTGTTAGCCGCGAAC[A/C]TTGAAGCAAGTATTGTTACCCCAAGGTTCAATTTA	A. duranensis
Affx-152067789	1	Aradu.A03	26944974	+	TTAGTTCATCTCAAAGGACACTAAAGGAACGAAAG[A/G]TGAGTACCCTGCACCTACGAAAGATACCAAGGCTA	A. duranensis
Affx-152071252	1	Aradu.A03	26994891	+	TTTCCAAGTTCGTCCAGTTTCTTAGAGTCGTGTTT[C/T]CCTTCATATTCAGCAGAAAGCTCGTATACTTCTTG	A. duranensis
Affx-152084348	1	Aradu.A03	27018683	+	AGAGAGCTAGTGCAATGAGATGAGTTGGTTTGGAA[G/T]AGAGGCCAAACTGATGCAGTTGAGGATGAATCGCT	A. duranensis
Affx-152046102	1	Aradu.A03	27431490	+	GCAACCCTTGTCCTCACGGGCGTTTTAGAAGGACT[C/T]ACCCTATAGGATGAGAAGGAAAATGAGTAAACATC	A. duranensis
Affx-152074820	1	Aradu.A03	27433321	+	TTTTTGTTGACGAGAAAAATAGTATATCAGAAAGA[C/T]AATATGACAAATTATCCTCAATAACACCACCAAGA	A. duranensis
Affx-152028381	1	Aradu.A03	27510630	+	AATCAAACTTATGGTTCACTCTTAAAGAATCTTAC[A/G]TTTATCAAGACATTTGCTTCTGGAATTCTTGTTCC	A. duranensis
Affx-152076882	1	Aradu.A03	27608746	+	ATAATATCAGAGGAGAGCTACTCCAACATTTTACA[C/T]GTCCTGCTCATCTTCCACACAATATTTACAAATAT	A. duranensis
Affx-152035112	1	Aradu.A03	27608767	+	TCCAACATTTTACACGTCCTGCTCATCTTCCACAC[A/G]ATATTTACAAATATGGAAGTTACCTTGTATATACA	A. duranensis
Affx-152039438	1	Aradu.A03	27634141	+	CATTAAGTTGTTGATTAGGTTTAAAAGGTGATGAA[A/G]AGGTGCAGTTTCTAAACTAGATTTTAGAAGGCCTA	A. duranensis
Affx-152029379	1	Aradu.A03	27798492	+	GACTACTTCTGGTGTGCAGTGTGCAATGTTCTTTA[A/C]TTGATCTAAAATTTTGGTTTTGATTATCATCTAGC	A. duranensis
Affx-152079656	1	Aradu.A03	27813965	+	TCTTAAACAAGCCGATGCACCAGTAGCAAGTTGCA[C/T]AGTTCAAGCTCTGACATCGACATTTTCATATAACC	A. duranensis
Affx-152027831	1	Aradu.A03	28022843	+	AGGATTTCATAATGCAAAAATAAAAACTGCCAACC[A/C]TCTCCCCTATTTGCACGTATTTGCTTCTCTGGCAT	A. duranensis
Affx-152050442	1	Aradu.A03	28031240	+	TAATAATACCTTTATTGTATCAAGCGTGTGGAAAT[G/T]CTTTTGATGAGAAGAAACCAAATCAAGAAGGAGGG	A. duranensis
Affx-152061396	1	Aradu.A03	28031827	+	GGGTCATAGGAATATGAAGCTTCCATAATGTGGTT[A/G]AAAAATGGCTTTCTTGTGGATGTGGTTCGTGATAA	A. duranensis
Affx-152054168	1	Aradu.A03	28122954	+	TTATTATCATGAACCAGTATCACGTCTAGGTCAAT[G/T]ACCTTTGATACCTATGATAACAACCAAAAGAGAAA	A. duranensis
Affx-152031292	1	Aradu.A03	28297502	+	GAAAATTCAGGGAAGTGGAAGGATTTCTCACTTGA[C/T]GATCTTATTGGTGGTATGACTGATTTGTCTATAGA	A. duranensis
Affx-152042280	1	Aradu.A03	28417018	+	GCACCCATAAAATATGAGATAGAATTACACAGATG[A/G]AAGGAGAATAAGATCAGAATGGTCAACAGCATGTT	A. duranensis
Affx-152076402	1	Aradu.A03	28475778	+	TAGCAAAATCCAATTCTTACCAGACTACACTATTT[A/G]CATACGGAGTAGTATTGGAAGGTAATATCTAATAC	A. duranensis
Affx-152070460	1	Aradu.A03	28612080	+	GATGCTCAAAATGGAAAGCAGTGCCAATAACTAAG[A/G]AAGTGTGCATTTCGAAATGTGAAATATTAGTTGAT	A. duranensis
Affx-152052975	1	Aradu.A03	28985376	+	GACCATGCGTCGTAGGTTTTCTTCAGCTTCAGCAT[C/T]GAGTATAATGTTCTCAGACCGTGTCTCTCCAGATA	A. duranensis
Affx-152035318	1	Aradu.A03	29034886	+	GTTATTGGGAAGGCAATGTCTATATTATCACAGTC[C/T]ATGGAGCACCTTGCAATAGTTTTGAGCACCTGCTT	A. duranensis
Affx-152048532	1	Aradu.A03	29165561	+	ATTGTGATCATTCCTGTGGCCTATAATCCATCCAT[C/T]ATAAAAGATACAACATTTTAAGTTTAGAAACTAGC	A. duranensis
Affx-152044752	1	Aradu.A03	29169307	+	ATTTAAAATGTTAGAACTTAATTTACTATGTGTAA[A/G]ATTCCAACGATAGCTTGCAAATGATGACCGGAACT	A. duranensis
Affx-152042054	1	Aradu.A03	29207971	+	GAACTTGTTGTTTTGTGTAATTGCCAAGATTTGGT[A/G]TTAAGCGTGTTTCCTAGTGCATCGAACAGAGGCAT	A. duranensis
Affx-152083818	1	Aradu.A03	29223779	+	GCGAATTACAAGTTGTTAATAAAGGTATGTACTAC[A/C]ATCTCATTAACAATTTAGAAAAAATGAAATCACAA	A. duranensis
Affx-152075964	1	Aradu.A03	29224462	+	ACCATTTGAATCAAAGATCCAATGGAAAATAAGGT[A/G]TGGAAACTTAATTCAGAGAGAGAAAAATGGCACTA	A. duranensis
Affx-152061115	1	Aradu.A03	29380310	+	AAAAACTGATGACTAACTATCTTACAAATTCATCA[G/T]ATCATTGAACTTTGTGACCTCAAGGGAGAGGTTTT	A. duranensis
Affx-152047996	1	Araip.B03	32606038	+	ACCCAAAATCCTAGTGATAATCAACCTAAACGAAA[C/T]AAATGTTTAGGATTTGGCTAAAGTTAGCTTGGTTT	A. ipaensis
Affx-152062866	1	Aradu.A03	29722463	+	ACATGAGTGTGATAATTAAAAACAACTAATAAAAT[A/G]AAGTTGTAAAAAATATTACTAGACTCACTGTCAGG	A. duranensis
Affx-152061570	1	Aradu.A03	29799381	+	GGTGTAATTTTACTTAAAATGACACCGCTGCCATT[A/G]ATTCTAACTCTATAAAATCATATACTGCAAATAAT	A. duranensis
Affx-152067889	1	Aradu.A03	29801611	+	CGAGTTCAGGATGAAAGTGCCCGTCATAAGGGGCG[C/T]GATGATGCTTACACTCGTGGTCAATATAGTAGTGA	A. duranensis
Affx-152083260	1	Aradu.A03	29917597	+	GGATACATACAAAAATGTGATGGACGACGATTTGT[A/G]CTGGAGATTGGATCCTACAGCTTCAACGGTGGATT	A. duranensis
Affx-152048204	1	Aradu.A03	30066328	+	GTCTTCTTCTTCTTCTTCTTCTTCAATTACTGCTG[C/T]TGCTCCCCCTGTCAAAACTAATAATGACACCTGTC	A. duranensis
Affx-152067458	1	Aradu.A03	30316460	+	GATGATGAAGACCGTTTGCAGCGTGTTATCCCATC[C/T]GTGATTGTAATGCTTTCAGCTTCAGCTGCGATTGT	A. duranensis
Affx-152076795	1	Aradu.A03	30332403	+	TCATCCCCAAAATCAGACATTGATATGTTGGTCCT[C/T]CGAGACCTTGACTTAGGCCTGCCAGTGTCCACTTC	A. duranensis
Affx-152084559	1	Aradu.A03	30565512	+	TCACTTTCAGCATCATAATCCCTGCAAATATCCCA[C/T]CATCAACCCACATTAGCATTATTTTTTCACCAACA	A. duranensis
Affx-152081590	1	Aradu.A03	30661155	+	ATTGAAGAGGATCATAATAGCCAACAAAATTCTAA[C/T]TTCTTCTCAGGCTATTAACATGAGTTTGCACCTTA	A. ipaensis
Affx-152060152	1	Aradu.A03	30923591	+	TATTCCAAACTTTAAATTAGGCCTTAAGTAAATGA[C/T]CCACCTAAGCCTGCAACTCTTACTACACCTCTGCA	A. duranensis
Affx-152069751	1	Aradu.A03	31308682	+	TGAAGTTGTTGGTACTACTATGAGAAATAAACGTG[C/T]CTTAATCAAAGGAAATCAACATAAAAATCAGTCCA	A. duranensis
Affx-152038254	1	Aradu.A03	31537524	+	AATGTGAACTAGAAAGGTGAAATATTAATATTATA[A/G]ATTAGGGCATTTCGGTGAGGTGAAAAAAACTTTTT	A. duranensis
Affx-152048936	1	Aradu.A03	31618317	+	CACGTGTGTTACTATGATGATTGCAAAATTAAGGT[A/G]GTTACAATAGTACCTTAGAAAATGGTATTATCATT	A. duranensis
Affx-152052556	1	Aradu.A03	32526165	+	TAGAAGCTATTAAATTAAAACAGAATTCCTGAATC[A/G]ATCTACAGAAAAAACAAGAAGATTTGTAAAAATTA	A. duranensis
Affx-152060193	1	Aradu.A03	32582649	+	ACCAGTTAGGACTCTTGATCAACGGTCAGTATGTC[A/G]GTGGATGTCTTACGCAATTTGCGCGACATATTGAG	A. duranensis
Affx-152046292	1	Aradu.A03	33077138	+	AATGTAATTCCAAAAGCAAAATTCAAATAAGCACC[C/T]AAACCTTGGAGTTTGATCAACCTATCTTCCTTTTC	A. duranensis
Affx-152073291	1	Aradu.A03	33081758	+	GATATGCAACGGCAATTGCGACTTTGTTATATCTT[G/T]ACGCTAGGCCATGCAGCATTAAATCATCAAAGTTC	A. duranensis
Affx-152054976	1	Aradu.A03	34587359	+	CTACTAGTCCCTCCAAATTTACATGAGCACTACCA[A/G]TATTTTCATCTCCAAAAACTTCATTAGTAAAGCAC	A. duranensis
Affx-152056250	1	Aradu.A03	34588885	+	GGGCTTCCCTTAAAGCAACTCCTAGAAAGTTTGTT[G/T]GCTGAAATCACTGTAACATATATAATGCCTCCAAC	A. duranensis
Affx-152049785	1	Aradu.A03	34884354	+	ATGATTAACTAATTAGGTGCTTCTATCTCTACTCT[A/C]TAGACTCTAGCTTACGACAGCTCATAAAAGGCAAG	A. duranensis
Affx-152080308	1	Aradu.A03	34993156	+	GTATGTTGATGACCTGGCATTTTACAATTAGATAA[G/T]TCTTTCATGGATTCAAACTGATTTAATCAATGTAT	A. duranensis
Affx-152030286	1	Aradu.A03	35145516	+	CCAGCCAAGAAATCACCAACAGAAAACTTGACAGC[C/T]TCAGAGGGACTACTAATAACATGAAAGCCAGGCCA	A. duranensis
Affx-152083625	1	Aradu.A03	35222935	+	CCCTCTCCATCAATATTGTAATTCTTGTAGGTCGT[C/T]AGTTACTATAGAGTGGAAGACAATTAGACAAAGGC	A. duranensis
Affx-152060290	1	Aradu.A03	35711468	+	CTGTTCAGAGCTACTTTCAATCCCTCCCTTACTCT[A/C]AGAGTATACTGGTGCATATCATGGTCTATCTTGAT	A. duranensis
Affx-152060305	1	Aradu.A03	35997407	+	TTATTGGGGTTGTTAGCGCCAACAAGAAGCTCTTC[A/G]TCTTTGTGAACCACTTCCCATATCTTCAAGTCCAC	A. duranensis
Affx-152077144	1	Aradu.A03	36501840	+	GAATAATGAGTGGCTTTATGTTCGATGAATTTGAC[C/T]TCTAAAGGCACCAGATACCACCTGAAAAACCTTCA	A. duranensis
Affx-152074087	1	Aradu.A03	36918411	+	TTCAACAGGCCTTGCAAGAATCCATTGGGTCCAAA[A/G]GAATTACATGATTTACAATTATTGCACTGATCTCA	A. duranensis
Affx-152070309	1	Aradu.A03	37182953	+	CCCCATTATTATTTTCAAGGCGACACTTCTAGCAA[C/T]TTTTGGTTTAAGGGTATTCGATAATTTGAATCGTC	A. duranensis
Affx-152083206	1	Aradu.A03	37183027	+	GTTAAACTATATAAGGATTGACCAAAGGAATAAAG[A/G]AAGCAGTTTTGAGTAGGGAAACAACACTGTCATTG	A. duranensis
Affx-152063734	1	Aradu.A03	37185098	+	TTCTGAAACTCGTTGATAATTCCACTGATTTGTTT[A/G]AGTTACAGATATTGATACTAAACTCCAAATTGAGT	A. duranensis
Affx-152037096	1	Aradu.A03	39272913	+	GTATTTGAAATTCACGCTGTGTGGAATGTTTGTAA[C/T]CCCCGGAGCATATATATAAGAGCAACATTAGCCAC	A. duranensis
Affx-152065907	1	Aradu.A03	39554907	+	AGCCAGCGTATTGTTTGGATGTCAACACCAAAAGT[A/G]AAGGAATTTACTCCATGAAAATAGCCACCTGAATT	A. duranensis
Affx-152041434	1	Aradu.A03	39596314	+	TACGTCAAAACCAACTAGTTTCTCGTGTGCGTCAC[A/G]GATATAATTGGGTATATTTACATTGTTGCCAGGAG	A. duranensis
Affx-152049709	1	Aradu.A03	39674642	+	AGGATAATAGGATCTCACTTTAGTTAGTTGCTCAT[C/T]GGGTCATGTGTGGAAACGACCATTATATAGAAGCA	A. duranensis
Affx-152069763	1	Aradu.A03	39687820	+	ATGAAGGAGGCAGTGCCTGCTTTTGCTACAATGCT[A/G]CTAATGCCACTAACATACTCCATAGCAAATGGGAT	A. duranensis
Affx-152058142	1	Aradu.A03	39731048	+	AATCTGTCATTGATGGTGCGTGCACTATTGTCCAA[C/T]CAAATTTTCCAAATAGTGGCAAAAATTGCACATTG	A. duranensis
Affx-152049805	1	Aradu.A03	39731563	+	ACCCATTTCATTTTTTATGTGCCTAAATAGTTACA[A/G]TTTTGGTTGGCCATGTTAATTTGGGAGTTAAGACT	A. duranensis
Affx-152058579	1	Aradu.A03	39766230	+	TAACAGGGCAGTGATCACTTCCATAAAAGCCTGCA[G/T]AGATAAAAAAAGTAATGTCAGGTATAGATGAAAAG	A. duranensis
Affx-152075914	1	Aradu.A03	39879307	+	AGCCAGAACTCTCCAAACACTACTGAGAATGATGC[G/T]AGGGTTAGAACCACCTTTCCATGCCATGCATAACT	A. duranensis
Affx-152047275	1	Aradu.A03	39900203	+	AAGCCACAGCCACAATACCACAACACCTTCAGAAT[A/C]ATGAAGTACATATTCAACACAGAACACAAACATCT	A. duranensis
Affx-152028821	1	Aradu.A03	39970186	+	CACAGAGCACCAAGAACACCAGTGTTCTGTAATAT[C/T]ATGTTAGAATATACAATGTTATCCATACTTAATTT	A. duranensis
Affx-152047868	1	Aradu.A03	39977414	+	GACCGTTCAACATTTAGGCCAACGATAACGGATTC[A/G]TTTGGTGGATATAGAACATTGATGCCTTGAACCCA	A. duranensis
Affx-152043158	1	Aradu.A03	40011892	+	GGTTGGGTTGATGTTCTAATAAGTGGAAGAGTTAA[A/G]AGGTATAGGGACACTTTTGAAGTGTTGGATGCTTT	A. duranensis
Affx-290043980	1	Aradu.A03	40012704	+	GGGAGGGAGGGACACAACTTCAACAACGCTAGAGT[A/G]GGCTTTCACAGAGCTAATGAGAAGCCGAATTAAAA	A. duranensis
Affx-152036572	1	Aradu.A03	40012767	+	AATCAAAATGAAAAAGGCCCAAGAAGAGGTAAGAA[A/G]AGTTATTGGCAACAAATCAAAATTAGAAGAAAATG	A. duranensis
Affx-152065240	1	Aradu.A03	40013181	+	TTGGTTTGATTGGAAGCTACCAAATCAAAGTGGTG[C/T]ACCTGGTCATGCCCTAGATATATTTGAGATCTTTG	A. duranensis
Affx-152083051	1	Aradu.A03	40016082	+	TCACATGATGTTGTTTTCTCCAATAGAGCAAACAA[C/T]AAAGCTGCTAAGGGTTTTCTTCTATCAATGCAAGG	A. duranensis
Affx-152065475	1	Aradu.A03	40143351	+	CCCACAGGGAATTTTCTATTGAAAGAAGGTGACCC[C/T]GCCATGGTTTGTTTTTTCAGAGGCAAGGATGCAAC	A. duranensis
Affx-152083328	1	Aradu.A03	40220926	+	CTCTTTGCCGTTTCAATCATTGTACATAAGAACTT[A/G]ATAGGATTGCAATCGAAAGGATTGGCAAGGGCAGC	A. duranensis
Affx-152059504	1	Aradu.A03	40250685	+	TGTATGAGCTCCCACAACACGATTGCGAAGCTATA[C/T]GCATCGACTTTATGATTGTAATGCTTCTTCTCACC	A. duranensis
Affx-152047576	1	Aradu.A03	40279818	+	TATAACACATTAAGCTGAAAATCAGTTTGATATGT[C/T]TAATCTGTGAGGAACCAAAACAATAAACAATATAA	A. duranensis
Affx-152079155	1	Aradu.A03	40459495	+	TAAGCTTATCATATGTCCTAAGAGCACATGTTAAC[G/T]AAACTCTAATTTTTAACCTAGTTCATTAAATAGAC	A. duranensis
Affx-152034311	1	Aradu.A03	40531384	+	ACCGGAGAAAATTCTTTTTCAATCTCTTGGTTTTT[C/T]GAACTTAAGATGAGCCTATAAATGGTTTCACCTTG	A. duranensis
Affx-152079437	1	Aradu.A03	40588220	+	CACTCGTTTCCACACTTTACCATCCAATTGAGATC[C/T]ATTAGAGTCATAGGCTTTATACATATCAAACCTTA	A. duranensis
Affx-152066065	1	Aradu.A03	42327838	+	GTTGAGATCCAATTTGACAACAAGGGAAGGATATC[C/T]GGTGCAGCTATAAGAACTTACTTGCTCGAAAGGTC	A. duranensis
Affx-152059195	1	Aradu.A03	42416306	+	TGAGCTTTACTGTAGTATTAGATTCTTTTGCGACA[A/G]ACTCTCTGACCATGTGAAATGCCTTGACCAGGGCA	A. duranensis
Affx-152050196	1	Aradu.A03	42618206	+	ACAAAATCATTAGAAGATAGCTTTATGGATTCAAT[C/T]AGAGTTTCAATTCCTTGCTAATTGAAGTCACTAGA	A. duranensis
Affx-152036935	1	Aradu.A03	43552958	+	AATAGATGCGTTTACATGCTTCTTATCTTTAAGAG[C/T]ACCCTGTCAATTATACAAACCAACCATAAAAATTA	A. duranensis
Affx-152047728	1	Aradu.A03	43554009	+	ATATCTAAGATTCTTAGGTCAAGTTGCTGTTTAAT[C/T]TAACACTTGCTTAAAAATGTCAAGAAAATATCAAA	A. duranensis
Affx-152029490	1	Aradu.A03	43557588	+	CATTCCAGGAGGATCTAGTCCTGTCTCATTGTCTA[A/G]TGACATGTGCTTCACCCAGCATAGAGGTCTGAATA	A. duranensis
Affx-152070416	1	Aradu.A03	43915222	+	CTAACCAAAGTCTTAAAACTCAACCGGCTGCTACT[C/T]GAATTCTTTCCCACATTTTCCGCAATTTCCATCAA	A. duranensis
Affx-152044220	1	Aradu.A03	44145997	+	ATTGTTCAGACATTGAAATCGACACAAGCAATGGG[C/T]GAGGCAATGAAAGGTGTCACAAAAGCCATGGGGCA	A. duranensis
Affx-152043103	1	Aradu.A03	44330392	+	TTCTATTTTTGAAGCCATAAATTGGTTTAATCAAA[G/T]CGATTCTTATGCAAATTAAATGATTTGTTGCAAAA	A. duranensis
Affx-152071194	1	Aradu.A03	44338539	+	CCTTAAATGAGCATTCATCCTTGTCTATCCATGCC[G/T]TAACAAATTTCACCTATTGCCGTAATGATTCGAAG	A. duranensis
Affx-152064540	1	Aradu.A03	45834265	+	TAGCAACTCACTTTTCAATGTCTATACAACAACCC[A/C]TTAGCTAAGAATACACTATAAATAATGAAACTATC	A. duranensis
Affx-152065939	1	Aradu.A03	45982733	+	TCTTCTGAGACTAGAAGCATTCGTCATCATGATGG[G/T]CGTGCTTTACGTGTCTACACAGATATACCGCATGT	A. duranensis
Affx-152073014	1	Aradu.A03	46317348	+	TTCTCTAGCTTTCAATCAACCCTTGTGGTTTGTTA[A/C]AGGCATGCAACATTTTTTCTCCATCTAGTCATATT	A. duranensis
Affx-152052952	1	Aradu.A03	46483720	+	TCTCATGTCACAAGGAACAGCCATTATATGACAAA[C/T]ACCATTCTCATTGTTCTCATCGTTATGTTCTAAAG	A. duranensis
Affx-152038629	1	Aradu.A03	50396325	+	TTTTATATTATGGTGTAATGCACAAGCAAAGGTAG[C/T]AGATCTTTTATGTCGTAATTAGTTGTTCATTGAAG	A. duranensis
Affx-152045489	1	Aradu.A03	52229914	+	GCTGGTTTAAGTGTTATTTTCCAGATTTTTGAGAT[G/T]GCTCCTGAACTTTATCTGGTTGAATTGCGGAAGGC	A. duranensis
Affx-152054341	1	Aradu.A03	53078717	+	AAATAGTTTCCTCAGCATAACATGATACTTTCAAG[A/C]ACAACATGATAGCTAACTCAAATAAATACAGAGTT	A. duranensis
Affx-152066484	1	Aradu.A03	55138922	+	AACGCATACCCGCACTTAACGTTTTTCATCAAATA[A/C]ATACACTACTTCATCCATAGCCTTTTCATTGTGTA	A. duranensis
Affx-152084067	1	Aradu.A03	55249830	+	GACTCGGGTGATGTTTAATTGTCAAAGGGGGCATT[C/T]GAAACAAAACATCAGAAAACTATGTGTCTGTTTTT	A. duranensis
Affx-152053410	1	Aradu.A03	56680500	+	CATAGTCAGCCAGTGCATCAGTCTTCACTATAACT[G/T]CAGATAGCTCGTCTTCCATCTCCACATCTCGCTCT	A. duranensis
Affx-152050373	1	Aradu.A03	58725532	+	TTTTTTTTCTGGGGTTAACTAAGCATTACAAGTTG[C/T]TGATGATATGTTTAGATGCAGATCTTGGCAGCTTC	A. duranensis
Affx-152053646	1	Aradu.A03	64446224	+	GTGTACATTGATCTAAAAAGCTAGATTTTCTTCAT[G/T]TTTCAACTTCCTAGGATTTACTTCTTCTAATCGAT	A. duranensis
Affx-152051735	1	Aradu.A03	64446661	+	ATTATTTTAGACTCCTGTAACTGATCTTCTAGATT[C/T]TTTTCTACATCCCATACTTGCATCTCAAATCCTTT	A. duranensis
Affx-152047920	1	Aradu.A03	64673763	+	CCAACCAAATCACTTCTTAGTTGTCTCGATCCGTC[A/G]AGATTATCAGAAACTAGGAAGCAACCCGCGATGGA	A. duranensis
Affx-152041266	1	Aradu.A03	68017403	+	TAGGGTAAGTTCCGCAGTGTTCAGAGGTGTCGACT[A/G]TGTGGAAAGGGCGGACATAATTCTCGCAAGTGTCA	A. duranensis
Affx-152078197	1	Aradu.A03	70426880	+	TTGTGCCTTTAAAGAGAAGAGATGGTGACCAGCTA[A/C]GAAATCAGAAGAAAAGGTTCACAAAAAAATAGTAT	A. duranensis
Affx-152049915	1	Aradu.A03	70447478	+	GAGCTTATTTGGACAGGGAGACCTTCAGGAACAGC[C/T]TCAAACACAATTTGTTCTGTCTCAACATCATTAGC	A. duranensis
Affx-152083259	1	Aradu.A03	71608019	+	CTAGAAACATAAATTACGAAAAAATTATACATGCA[C/T]ATTAAAAGTCAGCCATCATACAATTATTCGTACAA	A. duranensis
Affx-152041145	1	Aradu.A03	71754595	+	CCGGGCCCATGATTCATGTACTCGGCATAATACAA[A/C]GTGTCCAAAGAAACATTGCCACTCCACTCAAGCCA	A. duranensis
Affx-152070777	1	Aradu.A03	75596018	+	ATGTCACATTGAGCTCATTTCCTAGCAAACTGCAC[C/T]CATAAAGTATACATTTTCATCAGCTAGAATCTCAC	A. duranensis
Affx-152057796	1	Aradu.A03	76604735	+	ATAAGTCCAAAATTAATAAACCCAATGATCACATG[A/C]AATGTCAAACTCTCACGGAGTATGAGGAATTGCAA	A. duranensis
Affx-152074186	1	Aradu.A03	80234327	+	TCCACTTTAAATTTAGTAATTTTGCTGAAACCATA[A/G]ATTCACCTAATGGTGCTGATAGATAGAGATTAGAG	A. duranensis
Affx-152047787	1	Aradu.A03	81083258	+	AACCATATACTATTACAGTATTGCAGCAGAAGAAA[C/T]ATAATGAACTGGCTTTTATAGATTCCATGGATTGA	A. duranensis
Affx-152083779	1	Aradu.A03	81931874	+	AATTTATTTCAATTTTAGGTATGCTGATTTTATTC[C/T]TCTAGGATGTCTAATTTCTTATATTATCCACCCTT	A. duranensis
Affx-152075344	1	Aradu.A03	82441067	+	CAAAAATGCTGCCTTTGGAATCAGACATTTCAGCT[A/G]CTAATCCCTTGGTAATAAAAGAGAAAGATCATGTT	A. duranensis
Affx-152056805	1	Aradu.A03	82828648	+	TATGCTGCCTATCTTCAGCCAATAAAGCAAGGAAC[C/T]CACTGAAATTCCCACAAAAAGTTCAATTGTTCTTT	A. duranensis
Affx-152074028	1	Aradu.A03	82848284	+	TACATAATCATGGTCATTTTCCTTTAGAAAGAATG[C/T]AGTACATTTGAGAGCCTAAGAATAATTTCACATAT	A. duranensis
Affx-152060867	1	Aradu.A03	85054303	+	TCTGTGGGAGATATTGCTAAATTATTTGCATGTTC[A/G]AAAGCCATGAGGTAAGCTATTCCGGCCTGTTAAAC	A. duranensis
Affx-152029604	1	Aradu.A03	85253456	+	GTAAGTTACTGGAATGACATTTGAATCAAGAATGC[G/T]TGTGTTTGAGATCTCTCTGCTCAGCTGCAACATAA	A. duranensis
Affx-152042095	1	Aradu.A03	85255264	+	GAGCACCTTGTGGAGAAAATTCTCAATCCTTCCTT[C/T]CTTGATGGAGAAGCAAGCACATTCAAAGCCCTCCA	A. duranensis
Affx-152078505	1	Aradu.A03	87036466	+	GACACTGCTAGTGCTGCATGCACTTTCATAGTCAA[A/G]TACCTTGCTGAGCTTCCTCATGTTTATGATCAAGT	A. duranensis
Affx-152040063	1	Aradu.A03	91149324	+	ATTACCTATCAATCATATGCGACTGTCGGCGGGTA[A/C]ATGGATTTTAGATTTACTGAAATTCAACATTTGTG	A. duranensis
Affx-152051004	1	Aradu.A03	91149853	+	AAAAAAAGAAGCTGAATTAGGCAGGGTCCTATGGT[A/G]TCACAGGGTTCGCAATAGGATCAATTCTTAGAGTC	A. duranensis
Affx-152043373	1	Aradu.A03	94046003	+	GTTCAATTCTCTGCTTATTCATCTAATTTACTGGC[C/T]TTTGGATCTGCAAATTACTTGACTTATTGCTATGA	A. duranensis
Affx-152066115	1	Aradu.A03	99862008	+	TACCTGAATTGACTTTGTTTCCTTTGGGAAGAGAT[A/G]TCAGATGAGTGCTATTGATATTCTGTGCTCCAACT	A. duranensis
Affx-152074881	1	Aradu.A03	100093420	+	CGCACCTCTTAGCATTAGCTTCGCCCTCGTTTCAA[G/T]CACAGTTGCTCTACACAGAGCCAGCTCTTGCCAAA	A. duranensis
Affx-152074872	1	Aradu.A03	100096163	+	ATGTTCCTTGAACTCATCGCCACCAAAGGTCCAAA[C/T]GTAGAACTCTCTTCTTGAATATCCATAGTTGGAGA	A. duranensis
Affx-152032445	1	Aradu.A03	100113633	+	AATATATCGATTCATAGTTTATCCAATTAAGGCTT[C/T]TGACCACAATCTTACCCAACAGTTTTCCCAAACTT	A. duranensis
Affx-152075488	1	Aradu.A03	100849748	+	TCATTTGCTTGGTGATATTAATAAAGCTACCCTTT[C/T]GAATGATCTTTTTCGCTACTTCAGCACCTGTGTTT	A. duranensis
Affx-152048712	1	Aradu.A03	100932532	+	GCAAACGTTACAACGGGAACTTCTGGAGTTCCCTC[A/G]GAAATGAAGAAATGTGCATTTGGATCATCAATGTT	A. duranensis
Affx-152041837	1	Aradu.A03	103487206	+	AGTGTATTTGGCATTCACTAAACTCAACAATGATG[A/G]TTTAATACTTACACATGGGCTTGATGTAGGAAGGT	A. duranensis
Affx-152080014	1	Aradu.A03	104000367	+	GAGAAAATTAAGTTCTTGTCCTCGTTTATTTGGCA[A/G]GTTTGGTGCTTAAAATACAAGAACACTTTACAGAT	A. duranensis
Affx-152054114	1	Aradu.A03	105192213	+	GTAAATTCAGAAGCATTACTCCAATCTTTGAATCC[C/T]GAAGGCTTGCCAATTCCAGCATTATTCACCAAACA	A. duranensis
Affx-152041922	1	Aradu.A03	106087445	+	AGTAAATTTTTGTTGGAGAAACATGAACATATCCT[A/G]CATGCACCCCTCTACCATAGATATAATTTACTCTT	A. duranensis
Affx-152045376	1	Aradu.A03	106298594	+	TTCATCGATGTCCATGCATGTATAGTGTCACATAG[A/C]GTAGAGAGAATATAATACAATCAAATAATGGAAAA	A. duranensis
Affx-152076331	1	Aradu.A03	106487650	+	TTGTTCGGAAGCTGTGGCAGTGGATACACTGACAA[C/T]GTCGTGGTACAACAAGAAGACTGCCATCCGCCATT	A. duranensis
Affx-152073879	1	Aradu.A03	106997789	+	ATAGTAAGCATGGTGAAATTACCAAAGACATCGGC[A/G]GCGAGTTCGCGGAAACGGATATGGCGACGGCCTGA	A. duranensis
Affx-152062761	1	Aradu.A03	107593302	+	TTACACAGGAAGAGGCTCGGGTAGTGAATCCGGGG[C/T]ACCACTGCTACCATTGAGCACGATCACATTGCCAT	A. duranensis
Affx-152056949	1	Aradu.A03	107596037	+	CAAGACCTTCAGCAATAGCTGTCTTCCCAACACCA[A/G]GTTCTCCAATAAGGCAAGGGTTATTTTTGGTACGA	A. duranensis
Affx-152082502	1	Aradu.A03	107970504	+	GAACGAGAGCTAAAAGATTTTTATGGGCAAGCTCC[C/T]GCTGTTGTGGAACTATGCATCCAGGCCGGTGCTGA	A. duranensis
Affx-290016094	1	Aradu.A03	108046493	+	TGTAAAACAGGGTGGGTGCTCTGGTATGTCGTTCA[A/C]TATGGATTTTGAGGACAAGACTAATACAAGGCTAG	A. duranensis
Affx-152070937	1	Aradu.A03	108241953	+	ACCAGACAAGCATCATAATAATTCTTGGAAACGGG[A/G]ATTAGTTGCTTATAAAACACAAGATTAAAAGTGTA	A. duranensis
Affx-152056602	1	Aradu.A03	108406764	+	ACATTTGGACAGAGGAATCATGTATGCTTGAAAGA[A/G]GGCTCAATCACCATTCCTCCATATGCTCCACCACA	A. duranensis
Affx-152050119	1	Aradu.A03	108830081	+	CTACTTACAAGTGTGTGCATGTCAGATAGAACCAG[A/C]AGGGAAGTATGTCTTTTAGAAAGCAGAAGTGATTA	A. duranensis
Affx-152064689	1	Aradu.A03	108830624	+	TGAATATCTCCATACTGCCAGATTCCACGCCGGCT[C/T]GTCTTTGCCTCTGCCTGGAATTTCTCTAAATTATC	A. duranensis
Affx-152045825	1	Aradu.A03	108968618	+	TCAGGGAGCTTCCCGGCAAGCCCTCTCACACCTTC[A/G]ACGATCTTCTCCAAGTTGAGCATTCTAGAAGATGA	A. duranensis
Affx-152034872	1	Aradu.A03	109112230	+	CTGTTTTCACTCCAATGACGAAGAAGAAGAAGAAC[A/G]GTTGTAAAGTGACCTGTAATCAGGAGCTGAAAGAG	A. duranensis
Affx-152033927	1	Aradu.A03	109120755	+	ACAGACTAAATGAGACCTTTCATTACGCCGGGACA[A/G]CCGACTTTAAGGTTAGTCACGTTATGTTCGGTTAA	A. duranensis
Affx-152035766	1	Aradu.A03	109203395	+	TTTGGAGGTGGAACCACAACAGGTGCAGCACGGGC[A/G]TTGGTTTGTCGAGATGGCTCCAAAGAGAGCGGTCT	A. duranensis
Affx-152059058	1	Aradu.A03	109658536	+	AAGCACTTGATGATATCTGGATGCAGTTTATTTGA[G/T]AATTCGTCTTGTGTATGGACAGGTTAAGAAGCTTC	A. duranensis
Affx-152034589	1	Aradu.A03	110293559	+	TGGATCCTGTCATTGGAGCCATATCAGCGGGTAAC[A/G]CAGTGGTCTTGAAACCATCAGAAATTGCTCCGGCA	A. duranensis
Affx-152041808	1	Aradu.A03	110852130	+	AGACTATGCTTAATTACATGCATGCAATTAATTTT[C/T]TTAAGAAATATTTAGTATTAATAAGAAGCCATTTT	A. duranensis
Affx-152055492	1	Aradu.A03	110873138	+	ATCTTGTCAATCAAACAGCATATTCGAGCGTCACA[G/T]TCTCCGTAGGTCGCCACATGGACTTCCGGGCACCC	A. duranensis
Affx-152062763	1	Aradu.A03	111046985	+	CGTTAAACAGGTGATTCATTTTTCTTCGTAGCACA[C/T]GACAATGATTGTTCTTTCAGCGTGATGCCCCTTCT	A. duranensis
Affx-152078930	1	Aradu.A03	111622873	+	AAAGTTCACCAGATAAGGCGTCACTGGCTTTGGGA[A/G]TAATTCCATTAGCCTGTTAGGATGAATCAAGTCAT	A. duranensis
Affx-152080387	1	Aradu.A03	112980588	+	GACGACGGGCCAACCGGCTCGAGGCCAGGGACAGA[C/T]GACACCTACGAAAGATGACCGTGAAACCGTTGAAG	A. duranensis
Affx-152072182	1	Aradu.A03	113791417	+	TAGAGAGGACTTAATTATAGCACTAGGTTTTTTCA[A/G]ACTTTAGCATTAGTATGGATAACCAAATGGGTAGG	A. duranensis
Affx-152082529	1	Aradu.A03	113840894	+	GTCAATAGGATACCAAATGATTGATCACTTCACAT[G/T]GATTTTGCATCTTATTATCTCCTTTTAACTTTATG	A. duranensis
Affx-152045941	1	scaffold_561	605635	+	CAAACAACAACAAAACATTATCCAATTAAGTGAGT[C/T]GGCTACATGGATAAGAGAAAGTCGTTAAATTTTAT	Tifrunner
Affx-152034536	1	Aradu.A03	114062892	+	TTACTTATGAACCTTTCAAATTCCAAATCCTCTTG[A/G]GCCTTTTAATTTGTTTTACTTCTAATTGTAGTTTA	A. duranensis
Affx-152039263	1	Aradu.A03	114594622	+	CTGGCCAAAATTCTTCTGGCTTAATCCAAGCACTT[A/G]GATCTCTCATAATTGCCCATGCATTTATTATCACC	A. duranensis
Affx-152049440	1	Aradu.A03	114620850	+	GGAAATGTCTTTAGAATTAAGCCACCAATGTGTTT[C/T]ACCAAAGATGATGCAGGTATATGTTTTAGGTGTTA	A. duranensis
Affx-152051087	1	Aradu.A03	114620901	+	GGTATATGTTTTGGGTGTTATCTTTAATTAAAATG[C/T]AAGATCTAGATTCTTTCTCCAAACCTTCTAGCAAA	A. duranensis
Affx-152068438	1	Aradu.A03	114620989	+	TCTCTCCCAAATGTGCAGATTTTGTTGTGGATGCC[A/C]TGGACTATGCTATATCCAAGTTGTAAGGTTCAACC	A. duranensis
Affx-152033384	1	Aradu.A03	114695973	+	AGCTACATAGGGATTTATCTCCAAATTGCTACAAT[A/G]TGTGGTGGTAGGCTTTTTCTCTTTGCATAGCATGT	A. duranensis
Affx-152081420	1	Aradu.A03	114800670	+	TCTGAAGCCTCGGCAGTCTCCCTTTCAACGCGAAG[A/G]GCTTCATCCAAACGTTTGATCAAATCATCCTTCAA	A. duranensis
Affx-152040967	1	Aradu.A03	114804703	+	AACGTCATGGAGAACTATAGCAGTATTTGTGTCAA[G/T]CTTAGATGTTCCAATACATGGTATAGTGTAGCATA	A. duranensis
Affx-152062024	1	Aradu.A03	114830664	+	TTCTGTTTAACGGTGCAAATAACCTTTATATTGTT[A/G]TGTGGTTCTTTGCCAACATGTCATAATGCTGTATG	A. duranensis
Affx-152080654	1	Aradu.A03	114833229	+	AATCAAGGAAAGACATTCGTGAAAGTAGCATTGCT[A/G]TTAAAGCTCTTAGTTCAGCCCTGAAATTGATTAAT	A. duranensis
Affx-152061472	1	Aradu.A03	115670557	+	AGTTCTCCTAGGGTTGCAGCAAAGCGCTTATTTAC[A/G]GTAGGAAGGCTACTTGTATACTTCCCATCACGGGA	A. duranensis
Affx-152026906	1	Aradu.A03	116080738	+	GAAACCGGAGATATGCTTGCACCCATCGATATTTC[A/G]CTGTTGACCTGAATAAATCCTGAGCAAAGAAGATT	A. duranensis
Affx-152064068	1	Aradu.A03	116390404	+	TACGTATGGGCCCTAAAGTATTTAGGCAGTTGTGT[C/T]AAAAATTAAGAAGAACTAGTGGAGTAAAAGATTCA	A. duranensis
Affx-152033957	1	Aradu.A03	116805532	+	TCATGTTCTTTGGTGTAAACATGAACTTCGCATCC[A/G]TACTGGGTTCATATATTGTTTCATAAAATTAGTTT	A. duranensis
Affx-152081161	1	Aradu.A03	116913977	+	TTGTCCCAAAGATGCAGCAGTTTGTGATATTTGAC[C/T]CTGCCAAGGCTATCAGTCCCATAATAAGTAAGGTT	A. duranensis
Affx-152054691	1	Aradu.A03	117203472	+	ATGCCAACTAGAGTGGTGCCTTGCCATGATTTTGT[C/T]TGCTAATTGGTTCAGATAATTTCCATTTTATATTT	A. duranensis
Affx-152042398	1	Aradu.A03	117207210	+	GGTCCTGATGGACGGTTCAGAAACCCATATAACCA[C/T]GGCTGTTGGAAGAATTGTGTCGACTTTGTTTTTGT	A. duranensis
Affx-152067176	1	Aradu.A03	117233398	+	CTGTCATTGATATGAAAATAATGTTAGTTAACTAT[C/T]GTTACTTGTAGTATCGGATTATATTTTCCTTTTAT	A. duranensis
Affx-152079614	1	Aradu.A03	117320353	+	CCAACTCCTTAGTTTAAAATGTTAGATCATTAAAT[A/G]TTTAAATATCCATAGTTCTATACATAATGGAGAAA	A. duranensis
Affx-152033242	1	Aradu.A03	117474760	+	CCAATAGCAGGTTGTGAACTAGTCTTCCAACTTGC[C/T]ACCCCTGTGAACTTTGATTCTGAAGACCCTGAGGT	A. duranensis
Affx-152067149	1	Aradu.A03	117486615	+	GGGTCAAATCCAGAGGGAGCTCTTGGGATTAAAGA[A/G]AAAGGCCCTTGCTCTCAGGCGTGAAGGGAAAGCTG	A. duranensis
Affx-152035172	1	Aradu.A03	117486694	+	GAGGAAGTGCTAAGCATGGCTAAAGCATTGGAAAC[A/G]GAGCTTTCAGAGTTGGAAGCACCAAAAAATGAAGC	A. duranensis
Affx-152033080	1	Aradu.A03	117593750	+	AACCACACTTCAGCTGTTCTCTCCATCAACAACCA[C/T]GGAAACCTCGTCCTCCACCACCAAAACACCACCCC	A. duranensis
Affx-152074748	1	Aradu.A03	117647615	+	GTCAAAGAACTTAGCAGCCAATAATGGCAATGTAA[A/C]TTTGGTTTTTGATTTTGACCCATGATAAGGCAGAG	A. duranensis
Affx-152051893	1	Aradu.A03	117747708	+	TACTGATGATTTGGTTGTGGCTGTTGTCAAGAGAA[C/T]TATTATTATTATTATTATTATTATTATGAGAGAAG	A. duranensis
Affx-152052645	1	Aradu.A03	117918805	+	CCCTTATAAAACAAAGGGCTCTATAGTGGGATTCT[A/G]TTTCCACTGGGAACCATAATTCACAAACATCTCAC	A. duranensis
Affx-152068794	1	Aradu.A03	117951656	+	CTGATTTGCCCTTAAAATAGGACTCAGCAGGTCTT[G/T]TTGGTTCGTATAGCAACGCTTCTGCTACTGTTCCC	A. duranensis
Affx-152061345	1	Aradu.A03	118012898	+	ATCAGAAACGGATTCTAGACAAGGCACACGGAGAA[A/G]TCCTGACTGGTCCTAAGAATCTTAACTAGGCCACG	A. duranensis
Affx-152060765	1	Aradu.A03	118026186	+	AAACAGAGCTACAAAGAGATCAGAAAGCGCTGTAG[A/G]TGGCTGTATGATGATTATGCACGCAAGTGATCTAC	A. duranensis
Affx-152078094	1	Aradu.A03	118027452	+	TCCCGACATGTTACGCTGACACATACAACTGCTGA[A/G]ACACTCAAGCTACAAGTACAAATTGATTCCAGCTA	A. duranensis
Affx-152030747	1	Aradu.A03	118029011	+	AAAACAGAACTGAAAAATGCATGATGGATAAAAAG[A/C]GGGAGATAACAAATAAATACCTCCAACTGTTACTC	A. duranensis
Affx-152027205	1	Aradu.A03	118219313	+	TGGGCCGATGACGTTGGATATACCCACAACTATCG[C/T]TGGAGCCAACCTTTGCATTACGTTGACAGCCCTGA	A. duranensis
Affx-152050483	1	Aradu.A03	118257901	+	ACCAAAAACGAAGTTAATGATGGATAGCTTCGATT[A/C]TTTTACTGAGAGGTTCGTTACATTTGAAAATCTTC	A. duranensis
Affx-152029539	1	Aradu.A03	118410190	+	ATTCCCATCATTCTAAACGAACTGCTGAGAATTTC[C/T]GTGTTGAGGACACTGATGTTTGTATCATTGAAGAC	A. duranensis
Affx-152033425	1	Aradu.A03	118426797	+	TGTTAATGTCTCGTCTGTCAACTATAATTTTGTAT[C/T]TCTGTATTTTCGGTGTCATAGAGATTTATTTAACT	A. duranensis
Affx-152054230	1	Aradu.A03	118446096	+	AATAATATTTTTGAATTACTAGTGTTGTGCCAATT[A/G]CTACCATTACGTGGGAACTTTGCATGCTGCCACCG	A. duranensis
Affx-152036527	1	Aradu.A03	118847253	+	GCATATTTGTTTTCCATTTTACACCCCGAAAGGGT[A/G]CTGGGAGTTATCACATTGGGAGTTCCTTATGTTCC	A. duranensis
Affx-152071816	1	Aradu.A03	118951467	+	CCTGTAGATACCGAACCATTGCGTATTGAGAAGCA[C/T]CGGCCGCCTCATCCGCCCTTTTTCCCTAAGGTTGA	A. duranensis
Affx-152062969	1	Aradu.A03	119028469	+	TGGGAGACAATTAAACTGATGGTAATTAGTATTTC[A/G]TGATATTGGTTCAAGTTTGTCATGCTGCTTAATTA	A. duranensis
Affx-152044108	1	Aradu.A03	119131870	+	ATAGCCTCCATTGTAAAAGCTCATACACCTGCAGA[G/T]TCATTTCCCATCAGTGAAGCTGATCGTGCTTCATA	A. duranensis
Affx-152060818	1	Aradu.A03	119131960	+	CAAGTTCATGTCAAGGGATTGGGAGGGAAATTAGC[C/T]ACAGTGGCTGAATCACCTGGGAATGATGATACAAT	A. duranensis
Affx-152043696	1	Aradu.A03	119136647	+	GGACTTTTCTGCCTATCTTAGGTTCAGTTTGATTT[A/G]ACACGACTCGTATTGATCCCATCAATGACAATGTT	A. duranensis
Affx-152059506	1	Aradu.A03	119138051	+	GTGTGGATTCAGTAGGAAGGTGGTTGATATTCTCC[A/G]ACAAGAGAATGTGAACTTTGAGAGTTTTGACATTC	A. duranensis
Affx-152046929	1	Aradu.A03	119181267	+	GATTCTTTCCTCTTCAATTCCCTCATCAAGGCTTC[C/T]TCCAAGTTCCGTTTCTCCCTCGACGCCGTCATCTT	A. duranensis
Affx-152045004	1	Aradu.A03	119191245	+	CTCTAGAGTCAAGGTTTCTTCTCTTGTATCCTCTT[A/G]CCATCTTATGCACCATTGTAGTAGGAGCAATGTGT	A. duranensis
Affx-152038241	1	Aradu.A03	119344311	+	TCAGTTAAACACTAACAGTTCATCCACTGCTACTC[A/G]TGATGGTACCATATATGTTCAGAGGTGGATTATTC	A. duranensis
Affx-152042217	1	Aradu.A03	119511926	+	TAGAAAAAGACCAATTGATGAGTCTAATAATGAAA[A/C]GTCATGATTATTTTATCACACATTAACACTTGAAA	A. duranensis
Affx-152066068	1	Aradu.A03	119584363	+	AATTAGCACTCCAATTCAAGCCATACTAGTTAGGG[C/T]TTGATTGCGTTGTATTGAAGAAAATAACATCCTCT	A. duranensis
Affx-152058928	1	Aradu.A03	119693270	+	ACAAAAGTAGATTTGGTTCATTTTACCTCAGTATC[A/G]AGGTTGGAGGATGAGAATGAGGAGAAGCTGGTGGA	A. duranensis
Affx-152076150	1	Aradu.A03	119760138	+	TTATTATTGTCAATGTTTATGTCAAGCAATGGGCT[C/T]TGGTTCCCCCCCACAGCAGGACTTGTGTATTGTGG	A. duranensis
Affx-152058044	1	Aradu.A03	119828684	+	ACCATCATGATGCATAGGTTACGTTACTTTCATCA[C/T]TGAAATTCTAATTTATTCGGAGACATCAGATTGAT	A. duranensis
Affx-152062322	1	Aradu.A03	119893304	+	GTTGACCCGGAATTCAAATAAAAAGAAAAGTGTGG[C/T]TGAGGGTTCTGATTTCAGTGCAGTGAATGCTCCGT	A. duranensis
Affx-152083179	1	Aradu.A03	119899250	+	CGCCTCACACCACAGAAAGCCTCTTGTTTCCATGG[C/T]TCCTTGTCTTTGCTTCAGAGATCATTCTCTCCTTT	A. duranensis
Affx-152057885	1	Aradu.A03	119922680	+	GGGTCAGTCTCTTCACTTGCAACGGGAGCACCCTC[A/G]GTTAGTGAAAAACCAAAGACTCTGCAGTTGCTTTT	A. duranensis
Affx-152051632	1	Aradu.A03	120026292	+	GCTGATTTGCAGAAGCAGATGGGACGGCTTTCTGC[C/T]GAGTTCATGTCTGATAACAAAAGGCCTGCAAAAGG	A. duranensis
Affx-152028438	1	Aradu.A03	120026382	+	AAGGTTGGCTTAGGTGGTGTCTATTCCTCTTCAGG[C/T]AGAGTGGCTCCACTAAATGGAACATATGATTATGG	A. duranensis
Affx-152073021	1	Aradu.A03	120161401	+	ATCACTTCCACGTTCTGATTTTTAATCATATCTTC[A/G]GCTGCAAGAAATCAACATAGGGTTATGCACATTAA	A. duranensis
Affx-152081501	1	Aradu.A03	120161972	+	TGTGCTTCAGTGCTTGTGAATGATGTATAAGTACA[C/T]GGCATATGCTATATAAAAGATAGATAGGAAATGAA	A. duranensis
Affx-152028244	1	Aradu.A03	120246950	+	AAAGCCTCCTACACTCTAGACCAAAAATGATTATC[A/G]AAAACTCCTTAAAAGTAAGAACCTTTACAAACTCC	A. duranensis
Affx-152073729	1	Aradu.A03	120813311	+	AAGCACGGCTGAAGTGATGGACCATTAAAACCCTC[A/C]ATGTTTAGGTTCAAAGCATGAACAACCTTAGCCGG	A. duranensis
Affx-152083347	1	Aradu.A03	120896644	+	AGAATAAATGTTAAGAGGCATGCATACAGTGGAAG[A/G]AGGAGGGGGGAAAATAGAGCCAAAGATGCTTGTGG	A. duranensis
Affx-152061820	1	Aradu.A03	121005126	+	TCCATGTGTTTGGCCAAGGATGAGATTGGGAGTCT[A/G]AAAAGTTAGGGTGAACTTCAGCATATGGCTCCCAA	A. duranensis
Affx-152028922	1	Aradu.A03	121123865	+	CTTCATTGTTTATAAATAATGATACAAGTTACAAC[C/T]GAGTTTGAATAAAAGGAACAATCAATTCATAAAAG	A. duranensis
Affx-152049360	1	Aradu.A03	121170695	+	GTACAGGGTCTAAGGAAGGTGTGTTTAGACCAGAG[A/G]GAGGACGTTAGAAATCATGCTTTATTATGTTTGCA	A. duranensis
Affx-152066187	1	Aradu.A03	121171426	+	TTGTTATGCTATTGATAGATGCACGAGTTTTACAT[A/G]AGGTGAAATGAATGGCTTTCTCAGTTGAAGTCACA	A. duranensis
Affx-152059199	1	Aradu.A03	121172992	+	ATGGACCATTTGCGGTTATGATCATAGCAGAGACT[C/T]TGCTGCACTATTCTAGCAGGGTCAAGTTGGTATGC	A. duranensis
Affx-152066113	1	Aradu.A03	121196554	+	GCATGTAAATATCTAAAGGATTCTGTGGAGGCATG[A/G]AAAGCTCAGTAAGAATGTGATTATACCTGTTTGTC	A. duranensis
Affx-152033085	1	Aradu.A03	121697210	+	AATATAGGATTACAATGTATGATTTAATATTATAG[C/T]CTGCTGTAAATACGTAACTTATTTTGTATGATTCA	A. duranensis
Affx-152056843	1	Aradu.A03	121816921	+	TTAACTAGCGGTGCATTGGTTAGGTATTTTGGAAC[G/T]GAATGGAAAGTACCAGTACCTAAAGCAAAATAAAG	A. duranensis
Affx-152054367	1	Aradu.A03	121855573	+	CTAACTAAAATAAATTGACTTAAGATTGAAGCAAA[A/C]CTTAGCAGCAACACTTTGAGGATCCTTGGATGCTC	A. duranensis
Affx-152065320	1	Aradu.A03	121947987	+	TTTAATTTCTTATTCATAGCAAAAGTCTCAATATC[C/T]CAATTCCGATGCTTGAACACCATAGTGAGTTTTGA	A. duranensis
Affx-152075181	1	Aradu.A03	122133008	+	CACTTGTTCTTGATTCAGAACTTGAGGCTTCTTTC[C/T]CGTCACTGGTGCTACCTGTCTCGGCTTCATTGTGT	A. duranensis
Affx-152028586	1	Aradu.A03	122142985	+	ACAACTTTCATCAGAGAGATATATGGCAATGGTGC[C/T]AAGAACTACTTGGTGATGTCCCAGTCGGGCATGTA	A. duranensis
Affx-152063868	1	Aradu.A03	122252301	+	CAAAAAACTTGACTCGCTTACAAAATCTCTGACAT[C/T]TTGTCCTTGTGGTTGTGATTCACTATCTTATATGT	A. duranensis
Affx-152057706	1	Aradu.A03	122327668	+	GTCCAGAGGAAGATCATGCATATTTTGGAATTGTC[A/G]AAGGTTATTTATTTATTTTTGAAATTCTTTCTCAT	A. duranensis
Affx-152063738	1	Aradu.A03	122534878	+	GGTTACAATGAAGGTGTTAAAAACTTTTTTGCTCA[C/T]AAAGAAGGGGTGAGATGTTAACTGACATGTCCACT	A. duranensis
Affx-152027421	1	Aradu.A03	122604290	+	CCAGCGCCTCCCTGCTTAAACGGATCAAGATCTCC[A/C]TCGCCGAAAACGCTCCGCTCCTTCCAGAAGCTTCT	A. duranensis
Affx-152060075	1	Aradu.A03	122810428	+	ATCTCAATGAAATCCTTCTTCGCAACTTCTTGTTC[G/T]TCTCCTCCCTTGCTTAGCCAGATACCCTTCATGCT	A. duranensis
Affx-152057863	1	Aradu.A03	123007478	+	TTATAGATGGTAAAACAGTCAATCTGCTACCAATG[C/T]CTCAGATTCAAAAGAAAATCATACAAGTCCCCAAA	A. duranensis
Affx-152026633	1	Aradu.A03	123234149	+	ATCATGTGATTTTTCCAATGATGCACCTGTTATCA[C/T]TAAGCTGTAAGTCCTTTTATTCTTCTTGAAAATAT	A. duranensis
Affx-152079317	1	Aradu.A03	123236093	+	ATTCTGGTTTATCCTTTTATGTCCAATGGCTCTCT[A/G]CAAGATAGACTATATGGTAAGTACCCAATGATCAT	A. duranensis
Affx-152064292	1	Aradu.A03	123278713	+	GAGTATGTAACTGAGGTCAAAGTCATTAGCCAACT[C/T]AGACACAGGAACCTTGTGCAACTCTTGGGTTGGTG	A. duranensis
Affx-152051208	1	Aradu.A03	123316868	+	ACCTATGGAGGTTACTCAGATTTCATGGTTGCCGA[C/T]GAACACTTTGTGATCCGAATTCCGGATGCCATGCC	A. duranensis
Affx-152077509	1	Aradu.A03	123423131	+	AATGGCATAAGACAATTTTTTAGAATTGACTGATT[G/T]TAATTGGTTGTTCGTGGACTGCATTGGTTCTTTGT	A. duranensis
Affx-152042823	1	Aradu.A03	123661247	+	GGGCTATCTCCTAGTGCTTGTGTCGAAGCAGTCTT[C/T]GAGTCTAACGGAGATTCGCTCTCTGCCGGGGTTGC	A. duranensis
Affx-152057979	1	Aradu.A03	123703097	+	TTGAATAATCTAATCATCTCTCTCAGAAGCTTTGT[C/T]AAATATAAAATAACTCATATGTCTTTATATAACAG	A. duranensis
Affx-152028994	1	Aradu.A03	123768907	+	GTTGAATTCTTGGAGTTTCGGCCGTCTGATATTGC[C/T]GCAGCAGTTGCGATTTCTGTGTTGAGGGAATCACA	A. duranensis
Affx-152035574	1	Aradu.A03	123973642	+	ACACGACAACACTGGCGCCCATCTTCATCCTTACA[A/G]GTCACAACTTCCCCCCACATAAATATCTTCTCCCC	A. duranensis
Affx-152066648	1	Aradu.A03	124096551	+	ATCAACATTGTAAGCAAATAGCTCTCAAGTGTTCT[C/T]TGACATGCAAAATCATCCAATTTTAGTTACACATA	A. duranensis
Affx-152044255	1	Aradu.A03	124258677	+	AGGTGTCACTCACTGTACAAAAATATGGAGATGAA[A/G]GATTCTTGCGTTTTATATGCTAACTTAATTTGGGC	A. duranensis
Affx-152081033	1	Aradu.A03	124259135	+	TCTCAGCTAATCCATCACCTTCCAACATCTTCAAT[A/G]CTTCTGACATCTTCGGGCGATGCGAAGGCTTGAAT	A. duranensis
Affx-152044804	1	Aradu.A03	124340267	+	ACAACATTTTTGGGCTTGTGTTCACCACGTTGCCC[C/T]CTTGTTCAGATTGATTATCATCTTCAGTCTCCCCT	A. duranensis
Affx-152065073	1	Aradu.A03	124384165	+	GTACAAGCTGGATGCAATATTGACCCTGTTAGTTA[C/T]GTTGGAAATGAGTATCTCAGCTCCATGTTTCGATC	A. duranensis
Affx-152036328	1	Aradu.A03	124384599	+	AATTGCAAGAATGATGAGGCATGTGGTTCGTTCTC[A/G]GAAGATTGAGTCAGTCCTACATCTATATTTCAACC	A. duranensis
Affx-152077160	1	Aradu.A03	124388226	+	GTGTTGAGGAAAGGGTTGGAGCACATTCCGGATTC[A/G]GTTAGGCTGTGGAAGGCTGTTGTGGAGCTTGCCAA	A. duranensis
Affx-152053837	1	Aradu.A03	124392196	+	CACTTTTCATGCATTGTAGATCTTTTATGCCGTGC[C/T]GGGCTCCTATATGAAGCTGAAGACTTGCTGCTACT	A. duranensis
Affx-152075560	1	Aradu.A03	124394766	+	TTAGATATGTCTTCACAATAAAAGTGGTTCCATTA[A/C]CTTTATTTTAAGACAGATTTATTTGTACATGGATC	A. duranensis
Affx-152083963	1	Aradu.A03	124426793	+	CTATTCAGAAGTCAGTAGTAACCGATTACATTATG[A/G]GGAGAGGAATGGATTAGTGCAGTACTTTGATATTT	A. duranensis
Affx-152064450	1	Aradu.A03	124439549	+	TCATTGATAAGCATAACCCCACTGTTAGTGACAAG[C/T]TTACCAGCTTCATCAAGCAGAACAAGACTGGGAAT	A. duranensis
Affx-152076508	1	Aradu.A03	124475815	+	TACTCATAGACGAGCAATCTTTGATCCTCACATAT[A/G]CAATAACCAACTAAAGATACCAAATGCCTGTGATG	A. duranensis
Affx-152030092	1	Aradu.A03	124549391	+	TGCTTCTTAACTTTTGGTCTTCATATCACATATTA[C/T]AAGGAGATCAGTGTCTTGAACTACTTATATGTTTT	A. duranensis
Affx-152073695	1	Aradu.A03	124822441	+	TTTCTTACCCCTGAAGCTGAAGGTAGTTGCGTCAG[C/T]CTGCCGTTTGCAGTTGCAGTGTTGAATGCAATTTG	A. duranensis
Affx-152040580	1	Aradu.A03	124938217	+	TTTGGCGTTGTTCTTCTGGAGCTTCTGACTGGACG[G/T]AGAGCCGTAGATCTAAACCAAGGTCCAAATGATCA	A. duranensis
Affx-152030890	1	Aradu.A03	125071398	+	GCAAAAGGAAACGAGAAACGTTGGTTGCTTCTGGG[G/T]GTGGTGCCACTTGTGAAGAAGCATAACGAACGCAA	A. duranensis
Affx-152041959	1	Aradu.A03	125101730	+	GGAGGGATTGTTGGATGCTCATCGCCGTTGAAAAT[A/G]ACCTCCGCGCTGCACCTGTGTACTTCTGCTTGCGC	A. duranensis
Affx-152072588	1	Aradu.A03	125102749	+	TTTGCAGCTCCAAGGAGCATAGCTACATGTGCATC[A/G]TGCGCGCAAGCATGCATTTTGCCATCAACTTTGCT	A. duranensis
Affx-152051839	1	Aradu.A03	125201619	+	AGGAACTATCTCCCTCAACATCATTGCCATCAGCC[A/G]TTTCTTCAGCTTCACCTTCACTCTCAGCCTTGTTA	A. duranensis
Affx-152031224	1	Aradu.A03	125224880	+	CTTCACACCAGATTCACTAATAAGTAATAGTTATT[A/G]ACAGGTTATCTGGTTATGGGAACAAAACAAGTAAT	A. duranensis
Affx-152035459	1	Aradu.A03	125312532	+	TTTCTTCTGCAGATTCCTTGATTATGTTGTTTGTC[A/G]GGGTTATGCTAATAGCTTAATTTGAGTGTGGCATT	A. duranensis
Affx-152067501	1	scaffold_16	365227	+	CCACATGCTGTGTTCAAGAGAGATGGAAATGACTT[A/G]GTGATCACACAGAAGATCTTGCTTGTGGAGGCACT	Tifrunner
Affx-152054424	1	Aradu.A03	125433897	+	ATTCAGATCATACCTGCATTACGATTGCCTCCTAT[G/T]AGAAACATGCAGACAAGATAAAAGCTCATAAATAT	A. duranensis
Affx-152055253	1	Aradu.A03	125435754	+	TAGTTTCAATACTTACTACAAGGGTTCCATTACCT[A/G]ATGTAAGAGTTTGTTAATCATTGGGAAACTTCTGC	A. duranensis
Affx-152049351	1	Aradu.A03	125536961	+	GTTGCTGCAAGCAACAGTCATAGTCTTCATCATCA[A/G]CGCCAAAAGTGTTGTCTTCCAATAACAAGGGCCCA	A. duranensis
Affx-152040972	1	Aradu.A03	125648990	+	AAGATTCTGCAGATTAAGAGAGCAGAAGGAGAAGC[A/G]GAGTCGAAGTATCTAGCAGGGCTTGGAATAGCCCG	A. duranensis
Affx-152055872	1	Aradu.A03	125668369	+	TTTCACAGAGCTGGAATCAAAGTACTTGGAGATGT[C/T]GTTTTGAATCATCGATGTGCCCACTTTAAGAACCA	A. duranensis
Affx-152041263	1	Aradu.A03	125685762	+	TACCTTGCTTCATTGAGAAGGTAAACCTCATTTCC[C/T]CAAGAAATACTGCCATTAAGAATTTTCTGATATAT	A. duranensis
Affx-152034768	1	Aradu.A03	125707588	+	AAATGAACATCCGATGTATCCATTAATATTTTGAT[C/T]GTTTACCTATGGTTTTGCATTTGTATGAGGGCAGG	A. duranensis
Affx-152046157	1	Aradu.A03	125707802	+	TCCTCATCGCAACAAGGCATTGTACCCAATTCAGA[A/C]ACAACCACCATTGTCAACCCTAATAATAATAATAA	A. duranensis
Affx-152031522	1	Aradu.A03	125745063	+	CATAAAGCCTTAGACAGATTCATATGTCTCTATAT[A/C]TCAGGCACGCAGAAAGTTTGAGATACTGAAAGGGA	A. duranensis
Affx-152070677	1	Aradu.A03	125762573	+	ACTCCTTTGATGATTCTAAATCTCTGGCTCCAATT[A/C]AGGGTCAGTTTTGGTTTGTTAAAGAGATACTTGTC	A. duranensis
Affx-152031225	1	Aradu.A03	125763230	+	ATATTCTCTTCAAGAATTGGAGAAAGGTCTTTGGT[A/C]AACGATAGCAAAGCTTGTTTTGGTTTATCAATGTT	A. duranensis
Affx-152028139	1	Aradu.A03	125879257	+	TCACTTGCTCCAATTACATGTTGAATACCTCCAAG[A/G]TAATCTTGGATGGAAATCAGATTAATTATAGCAGT	A. duranensis
Affx-152036553	1	Aradu.A03	126001846	+	TTTCAGGTTGGGAATAGCATATTAGCATTAAAAGA[A/C]AACATAGACCATGAAAATGGAACATATCTACAATC	A. duranensis
Affx-152081810	1	Aradu.A03	126004521	+	ATATAAGGGAAAATGACTGATATTCTTTTTCAGGC[C/T]GAGGATACCGCTGAAATGTAGCCTGTAGGTTTTAC	A. duranensis
Affx-152051554	1	Aradu.A03	126010360	+	TTCTTGCGTGCTCTCGCGGAAAATAATCTCATTCT[A/C]AAGTGCGCCAAAGTTGCCATGCCCCTTACTTTTTG	A. duranensis
Affx-152077252	1	Aradu.A03	126104233	+	CTCACTCTATCAATTTCTTCGTTCAGACGCCTCTC[A/G]GCTTTCTTCAAATAATCACCACAATCGCAACACTC	A. duranensis
Affx-152074064	1	Aradu.A03	126190925	+	GATGCAAGTTGATCAATATATTTATCAGCGCCTTG[A/G]GGAAACTGGGTTCCACCACCAGGGAATCTGAACAC	A. duranensis
Affx-152040009	1	Aradu.A03	126240858	+	TGCCAGCCAGCAGGATCAACAAAACCATCCATAAA[A/G]GATTCCATGAAAACCGTCCTCGAGTATTGCTTCCA	A. duranensis
Affx-152028653	1	Aradu.A03	126300140	+	ATTATTGGTATATACATAGCTTTACCCATAAAGGA[A/G]AAGACAACAATCCTGAGAGAAGAAAGTAATAAACA	A. duranensis
Affx-152061206	1	Aradu.A03	126323466	+	TGCAATTTGCAAAGTGAATGTATGCAGGTAGGTAC[A/G]TTAACATTAGGGCGGAGAAAAATCAAGAGTACTAT	A. duranensis
Affx-152031590	1	Aradu.A03	126390242	+	CTGATATAGAATCACTGAAATCTACTCCTATATCT[G/T]CCAATACCCCATTGGATCTCTTCATTGGTGTTTTC	A. duranensis
Affx-152077854	1	Aradu.A03	126470766	+	GGCTCCTACTCCAAGGAAGTCAATAAATAACGGAG[G/T]CTCTGGGATTGTTGTTGGGGGGTCACTGGCTTCTT	A. duranensis
Affx-152077164	1	Aradu.A03	126532720	+	GCACCTTGATCTATCCGAAGGGATATGCCGGCGAC[C/T]ACATGTTTCGGATTCAAATAACTCAGAAACCTCAG	A. duranensis
Affx-152055028	1	Aradu.A03	126684767	+	GAAGCAAAATTAGATTCAAGACTTGCAATAGCAGT[A/C]GGAATAAGAGAAGGGGAGAAGAAAGTTCTGCAACA	A. duranensis
Affx-152027575	1	Aradu.A03	126722357	+	TTTTGGTTCGCAGCATTCCAAGCTCCTCAAGTTAC[A/G]GTATCAGTGACAGTGTTGAGAGCTTCTTTAGGGAG	A. duranensis
Affx-152080381	1	Aradu.A03	126955659	+	CTCATTAAGAGTTAACAAATTTTGGTCCTCAAATT[A/G]AGCGTACAAGTTTACGAATTTACAAGGAAGATTAC	A. duranensis
Affx-152075736	1	Aradu.A03	126966149	+	TTGGCATCTCAGTAGAAAAGAACAGTTACTCATCA[G/T]CAATGGCTTCCGAGATCCCAGAGAAGAAGGAGGAG	A. duranensis
Affx-152077518	1	Aradu.A03	126976956	+	TTTGTTATTTTATGCATATATGACTAAAGTGCTAA[C/T]TCATTCATGCTTAACACTTGCAGAAACTTTAGATA	A. duranensis
Affx-152046853	1	Aradu.A03	126979506	+	TTGAGCTGATTAATAGCTCAATAGAGATTCCTGAT[A/G]CTGATCCTATAGAGGAAAGAGATGAGAAGAACCGG	A. duranensis
Affx-152062067	1	Aradu.A03	126989546	+	ATTAGTAGTAGTGTTTCTGATGATCCTTATTGTCA[A/C]TCACACAATAATGATAATTACAATGGAAGACGCAG	A. duranensis
Affx-152051067	1	Aradu.A03	127032133	+	CCCAAGATCGCAATCTTCTTGCTTGAAACTGTATT[A/G]AACATGGACGAAACCACCCGGTTCACGAACCGCGA	A. duranensis
Affx-152036049	1	Aradu.A03	127096366	+	AGGTTAATTGATCTTCAGAATGGCAGTGACCAACG[A/G]CTTCTTGTATGCCAGAAACAATTTGTGAAAAAATA	A. duranensis
Affx-152057469	1	Aradu.A03	127237801	+	GCGTCGCGTAGGCGTCAGTACAGGGAATACATTGT[A/G]AGGAACGAGGTGGTATTGAGAGCTGGGGACACCAT	A. duranensis
Affx-152052313	1	Aradu.A03	127285279	+	ACAATCCGGTGACAAACTGACGACAGAATCTAGAT[A/C]TTGTAATTAAGAACCCAACTTAGATTTTACACTTG	A. duranensis
Affx-152047496	1	Aradu.A03	127338605	+	TCATAAAATTGAAGTCAACAAAGAGGTATTTTCAA[G/T]AATAAAGGATTACATTTTAATGTTACTAAAGTTCG	A. duranensis
Affx-152072456	1	Aradu.A03	127436826	+	GCCTAGACGCAAGAGCTATGGCTCCAAATGTGAGA[C/T]TACCACTAACACCCCAAGGAGGAGCAGGCCTTGTA	A. duranensis
Affx-152040231	1	Aradu.A03	127531104	+	GCCAGCAAAATAACCTTGTAGTTTCGTTTTGCCAC[C/T]GCGATATTGCTCTAACTGTTTCGGATTATCTGCAA	A. duranensis
Affx-152071161	1	Aradu.A03	127550866	+	TACGGTATGAGATTCATTCCATCCCTCACTGCAGT[C/T]ACCAAACAACACTCAGCAACAACATAGTATGCAAC	A. duranensis
Affx-152077996	1	Aradu.A03	127550971	+	ATAACAGGATCATACACTGGCTTCCCAAAGGTTTC[G/T]TTTATTTGTTTTACGGTCGCCTTGGTCTCGATCTG	A. duranensis
Affx-152080612	1	Aradu.A03	127551382	+	CCAAGCATCCTACCACAACATGAGAGAAAATGCCT[G/T]GCATAGTCAAAGGTGTGGAATCCAATCAAATCTGA	A. duranensis
Affx-152060621	1	Aradu.A03	127568300	+	TATGATGTGTTTATCAGCTTCAGAGGGGAGGATAC[C/T]CGTGACGGCTTCACCAGCCATCTCTGCACAGCACT	A. duranensis
Affx-152058541	1	Aradu.A03	127594166	+	GAGCTACATCATTAATAAACATGAAACAACCAAGA[A/G]ACTATTTCACTACTTAACTCGTGCATTTTTAAAAC	A. duranensis
Affx-152080623	1	Aradu.A03	127612693	+	AACTTTTCATCAAGAACAAAGCCGGGTGGTACATG[C/T]GAAGAATGTGGGAAACACTTACAAGATGAGCGGAA	A. duranensis
Affx-152075697	1	Aradu.A03	127785012	+	TGTCGGTGCCTCTCGGATCTGTCGTAACCCATCAA[G/T]CCAGCTGACATGGGTTTCTGGAATTTATATGACTA	A. duranensis
Affx-152040913	1	Aradu.A03	127988040	+	GGTGGGTTTGTAGCCATGGAAGGCTTGATGTCGCA[A/C]CCATTGGTCACGTGCTTTGAGCCGTAGTAGACAGA	A. duranensis
Affx-152049618	1	Aradu.A03	128169984	+	TTCAAAGAATGGATGGATATTGCTTGTGATAAATC[G/T]GTGGGAACTAGCAAAGAAGCCAGAACTGCTTTGCA	A. duranensis
Affx-152035060	1	Aradu.A03	128173113	+	TTGGGTCTGTTAACGATAGATGACAGAAGAGTCAA[C/T]TTGCATGGTTTTTCAACTTGTTCTATTTCTGTTAA	A. duranensis
Affx-152072838	1	Aradu.A03	128202363	+	CCTGACACGGAGGGTACAAGCAAGAAGAAGCGAAA[G/T]AAGGTTCGGTTCATGCTGCCTGTTAATAGTCCTAA	A. duranensis
Affx-152074260	1	Aradu.A03	128323069	+	CGTTGAGCAAATTGCCTGCAATTTAACAGAAACAG[C/T]GCAAGAATTAAACTGTAAATTCACCAATAGCAAAA	A. duranensis
Affx-152062011	1	Aradu.A03	128328312	+	AAAATATGCTTCAAGCAACATTTCCAGATCCTCCA[C/T]GTCATTATCATCCCCTAAGTTACTAGTTACCAAAC	A. duranensis
Affx-152066740	1	Aradu.A03	128328611	+	TCATCAGATAAAACTACTACCTATCATGGAGAGTT[A/C]TAGGTTCAGGCAACATTGGAAATGTGAAAATAGGC	A. duranensis
Affx-152045812	1	Aradu.A03	128354877	+	AAATAGAAGCTCGTCTGGAAGAAGCCCGACATCTT[C/T]GTCTTCACATAGTAGTAGTATATTGAGTACAAATA	A. duranensis
Affx-152045276	1	Aradu.A03	128375864	+	CATTGAACTCATTCAACTTTGACTCACTTGTGATA[C/T]TCTTGTTTATACATTCACACAATGGTTGAATCCTT	A. duranensis
Affx-152059930	1	Aradu.A03	128404303	+	TGCTTTCAAAGTTTTGTTTAGCTAACCCGAAATCC[A/G]CAACTCTTGCATTCATACCTGCATCAAGCACTATA	A. duranensis
Affx-152079521	1	Aradu.A03	128405598	+	TGGCAGCTAGAGGAGTTCCATGGGACTGTCAGCAC[A/G]TAATCCATTCCCACTGGGCATACAGAGTTGTTGCT	A. duranensis
Affx-152035748	1	Aradu.A03	128420107	+	TTCACACTATAATCAGGTTTTGAGGCATCTATATT[A/G]TGGACCAGCTTTTTGGTGAGGTCTACATGGGGATG	A. duranensis
Affx-152050183	1	Aradu.A03	128485138	+	GGCAGCATCAGCCATCTCGACCACCATCAAGCACA[A/G]TACAAGTGCCACCATTATTGCACTGCCTCTTCCCA	A. duranensis
Affx-152083551	1	Aradu.A03	128485212	+	CACCCATGTTATTAATTAATAACACCTAGGTAACT[C/T]GAAAACTTAGTTCTAGAGAATACTATAGATATAGA	A. duranensis
Affx-152070667	1	Aradu.A03	128731622	+	TACCAGTGCGCCTCAAAAACTAGTTTCCCCTTAAA[A/G]GACACTTGCACTGCTCTATTCCTAACGAACGATAA	A. duranensis
Affx-152076913	1	Aradu.A03	128737567	+	AAAATCATATGTATCTTGAGCTATAATACAATTCA[A/C]TACTGCAAATGTAAAAGAACGGTTATCACTTCATT	A. duranensis
Affx-152056403	1	Aradu.A03	128832699	+	GGTGGTATGCGAAGCGATTTCTGCATCCAGATATT[A/G]TGGGACCATATGAGTATATTTTCATGTGGGATGAA	A. duranensis
Affx-152036189	1	Aradu.A03	128834760	+	TTAATTAAAAGCACCCATTGATATGAGCTTGGCCA[A/G]TTCCATTCTCTTGTGCTCATATTGAATGAAGGCAT	A. duranensis
Affx-152038289	1	Aradu.A03	128850942	+	AACTGGTAAATAACTACACAATGCAGCTTCATTCA[A/G]CCCTCCAAACACAAACAACCCATATCATGAATCAA	A. duranensis
Affx-152031211	1	Aradu.A03	128946032	+	AAAACCATTTAGGTATGTTGTTGATGTGAACATTT[G/T]GTTCTGTCTGGCTATAGAGCTTATAGTTTCTGAAG	A. duranensis
Affx-152053208	1	Aradu.A03	129033936	+	TTGGGAAGGAGATTCTGTAAGTGTTGGGAATGCAA[C/T]CTTAGTCATTTGAGCCCTGTTGTTGACTGCTATGA	A. duranensis
Affx-152028057	1	Aradu.A03	129065252	+	CAGATGAGTTAAATCATCTATAATTTTACCTCGTA[G/T]GCATTGCTAATTTCCTTAAATTTCTCTTCTGCCCC	A. duranensis
Affx-152052292	1	Aradu.A03	129095896	+	CCCGAAGGAGAACGTTACTTCGGCCTAGAGAATTT[C/T]GGCAATACTTGTTACTGCAACAGTGTTTTGCAGGT	A. duranensis
Affx-152073792	1	Aradu.A03	129126195	+	GTATTACATAGTAATTCTACTTGAGACCGAGACGG[C/T]CTTCAAAAGAATGTTTGCCTTCTATAATTTACAAT	A. duranensis
Affx-152035697	1	Aradu.A03	129148934	+	AGAAAAAAAAAGGAGATTTCAACCAATATCAAAAT[G/T]ATTAACACTGATATCATTCCACTGAATTACCTCTT	A. duranensis
Affx-152040806	1	Aradu.A03	129258187	+	GTATGTTTCCCAATTTCGTAACCGGCATGAGCATT[A/G]CCTGCGGAATTCAAGGACTAACCATCTTAACTGGT	A. duranensis
Affx-152065249	1	Aradu.A03	129274716	+	AGAAAACAGAACACATATGAAGTAAACAAAATGGT[C/T]GAATCCTCTTTGAAGATGAGGAAGGTAATAAGCTA	A. duranensis
Affx-152050447	1	Aradu.A03	129283227	+	GCAACTATCATCATGAGGCTCTCCACTAACATGAG[A/G]CAAGAAAATAGAACACAAATGAAGTAAAGGAAGTG	A. duranensis
Affx-152064723	1	Aradu.A03	129286799	+	GATTGCTCTTCTCTTCTCCATTGCTCTTTCTTGAA[A/G]CCTCCTCCATATGTGCCACAGCACTAGTAGTAGTG	A. duranensis
Affx-152051181	1	Aradu.A03	129385259	+	TTATGTTTTTACATGGTTGATATCTGTTGCCAAAA[A/G]AGTATGGGAAGTTGGCCAGTTGGGAATAGAACTAA	A. duranensis
Affx-152048785	1	Aradu.A03	129414487	+	AAATGATGTCTCTTTCAGCCATGGGACACTTACCA[A/C]GCAGATGTGTCCATTGACGTGAGCAAGCACCATGT	A. duranensis
Affx-152034699	1	Aradu.A03	129455767	+	TTGCATAGTTTTCATGTCAATATATCAAATTGTTT[G/T]TGTGTATATGTGTGATTTTGACATGACACCACTTA	A. duranensis
Affx-152039901	1	Aradu.A03	129471258	+	AATAAATTGTGCCTCTCGCACTATACCATTCACTA[A/G]TTCAGTGGCCCCGGCCCATTCCTTTCAACAGAAAC	A. duranensis
Affx-152078061	1	Aradu.A03	129501117	+	CAGGTTGTTGGATCTCATGGAAGTCCTAGGAGTGT[C/T]GGGATTGGTTGCTCGTTCCCTTTGATGCCAAAGTA	A. duranensis
Affx-152045377	1	Aradu.A03	129611311	+	TTGCGATGCTTAGCCACGCCAATCATTTCCACTTC[A/C]GTTTGAAACTGAAAGTCCTCACTGTAGGCGCGTTC	A. duranensis
Affx-152059042	1	Aradu.A03	129649608	+	ACAAACAAGGCAGGAATGGATCTTTCACCAATTAA[A/G]TCGGCAAAGGTCAGAGAAATCTTCACGGTGTTTTC	A. duranensis
Affx-152062427	1	Aradu.A03	129806376	+	TGTAATACTATTGTATGTGCAGTTGATATTTTGCA[A/G]CTTAGAATTTTATGTTATGTATTCAAATTTCAAGT	A. duranensis
Affx-152051202	1	Aradu.A03	129815196	+	CTGAAACCCATGTACAAAAACTACTACTCTCAAAA[C/T]GTGTTCATTTTGTCGCCGGCTATTCCCACTCTTAT	A. duranensis
Affx-152063861	1	Aradu.A03	129922802	+	TAATCAATTCTCAACTATCTACTACCCAGTCTTCA[C/T]CTTCCTTTAAACATTCAATGCATCGATTCCACACT	A. duranensis
Affx-152079838	1	Aradu.A03	129972804	+	GCTTTGATTTGCAAAGTGGTTTCCTTGTTTCTTAA[A/G]TCACATGCACATTTTCTTTTCTTGCAGTGATGGAT	A. duranensis
Affx-152054866	1	Aradu.A03	129972902	+	TGCTGGATGAAGGTAGTAACCAGGGTAAACAGAGC[G/T]TATTCCAACTTCGGCAGGTAGGAACTCTTTAGCCT	A. duranensis
Affx-152038511	1	Aradu.A03	129974333	+	TTCTCTACAAACATTAAGTTGATGTTTCGATAAGC[C/T]ATTCTCCTGGTGACTGGACAAACCATCTTCTTGGA	A. duranensis
Affx-152028324	1	Aradu.A03	129974547	+	CCTTGAGTTGTTCCATTATAGGTTGTTAACTTGAA[A/G]AATGATGGGTATGGACTAGCAGCTGATATATGGAG	A. duranensis
Affx-152033505	1	Aradu.A03	129993571	+	CTATCATCTTCTCAGTAATTGTTTATTTAGTTTTA[A/C]GGAAGGCCATCCAGCTCATAATTCTGGATCAGAAG	A. duranensis
Affx-152069986	1	Aradu.A03	130175586	+	CTTCACAGTGGCAAGAATCCCCATCTTCTTCAAGA[G/T]CATCATCCCGTTGTTCCTTCTCCGATAAGCCCAAG	A. duranensis
Affx-152031556	1	Aradu.A03	130192902	+	TGGGCGTGCAATTCAGTATCTCCTCCTTCAGGATT[G/T]CCCCTTTGAGCCAACTCACTGCGCAGTTTCTCTAA	A. duranensis
Affx-152030266	1	Aradu.A03	130197098	+	GATTGCTCATAACTCTACATAGGATATTTATATCA[A/G]CTACCGGTCTAACATCAATTGCAACATACATAAAT	A. duranensis
Affx-152033442	1	Aradu.A03	130202607	+	AAAAAAAATCCTTTTTAAATTAAAGAAACCAATTT[A/G]AATTTTTTGGGATATCTGGATAAATATTTTTCATA	A. duranensis
Affx-152059766	1	Aradu.A03	130214050	+	CTTGGCTCCTTCTGCTTCTTCTCCCCTTTCTTCTT[A/G]TTATTATTATTCTCCTTGTTCCTGTAATACAACCA	A. duranensis
Affx-152067773	1	Aradu.A03	130307396	+	GAATTTGGCAAGCCTTTGCCTCCAGATTACATAGG[A/G]GGTTTGAATTGTTGCTATCATGACACTCAGTGCAG	A. duranensis
Affx-152037001	1	Aradu.A03	130343988	+	GTAGAAAATTATTCAGCAATAGTGTGACAATCAGA[A/C]GTGTAAAAGAGAAAACAGCAGCTGATAAATTAGAA	A. duranensis
Affx-152060001	1	Aradu.A03	130376382	+	AGGGAAGCTCTGCTTCATCACTTGGAGGAGCGTGT[C/T]AGCACTGCCAAGGAAGAGAGCATTGTAAGAAGTTG	A. duranensis
Affx-152078615	1	Aradu.A03	130403989	+	CTATACTGAACTTTGTATAAATTCCCAGCACGATG[A/C]GGAAACGGTGTAGCATCATAAGGAACCTCATTCAT	A. duranensis
Affx-152074452	1	Aradu.A03	130459774	+	CATATGCCTTTCTGCCACGTCATCCCCCTCCTCCA[C/T]CCAATACACTATATGCTGAATCTTACATATGTTCC	A. duranensis
Affx-152043773	1	Aradu.A03	130539675	+	TTAATAGATGTACCTGTAATATGAGAAGTTCAACC[C/T]TCGCCATTTGCACATCAAATTCTTGAACATCACCT	A. duranensis
Affx-152061210	1	Aradu.A03	130541346	+	TGTTGCCGCTCTTACTCGGAGGCTCCGGCGAGCCG[C/T]TCGATGATCTTTCCGGCACGCAATTCGGATGGCAA	A. duranensis
Affx-152063140	1	Aradu.A03	130552678	+	TAAAATGACAAAAAAGAGGCTCCTGCAAGCCAAAG[C/T]GAGCTTAAAGCCTTCTACCCCTTCTACCACTCTTT	A. duranensis
Affx-152033986	1	Aradu.A03	130559150	+	TAGCAGTCACAAAAGCACAAGAGGGAACAAAGTTT[A/C]CAGGGTACACAAATCAGATTCAAGTTTTCTTTATT	A. duranensis
Affx-152062521	1	Aradu.A03	130608089	+	ACAAAACGTTATAAAAAAAACTCTTCCATCTCACT[C/T]TGAGACGCGTTACTTTTTCCTTCAGCACATAATAT	A. duranensis
Affx-152028024	1	Aradu.A03	130610498	+	TGGGGAATGGAATACAAAGGTTTATCTTCTTTCTC[C/T]GTTTCAATTTTCTTCTGTTGTCGAAAATACCTGAA	A. duranensis
Affx-152041139	1	Aradu.A03	130702919	+	AGATCATTTACTGGACATATGAGGTGAAAACTTCT[C/T]GTAGTCACACTGATCTTTCTCATTTTGTCTAGGTA	A. duranensis
Affx-152039795	1	Aradu.A03	130704825	+	GCGGCAACAAATCTTCCCTGGGAATTGGATGCAGC[C/T]ATGCTCCGCCGTCTTGAGAAGCGAGTATCCTTTCA	A. duranensis
Affx-152083733	1	Aradu.A03	130805619	+	TATAGAAAGAGAAAGGGTTCAAATATACAAAATAT[G/T]CTACTGGTTCTCAGTTGCTGTGGACTCTTGGCAGC	A. duranensis
Affx-152079825	1	Aradu.A03	130811361	+	CTCAATCTAAGATCAGGGTTACATGCCCCATCTAG[A/C]GGAGGCTTAGACAGATGCCTGCTGTAATCAAAGAC	A. duranensis
Affx-152066126	1	Aradu.A03	130846552	+	AAGAGCATGGCAAATTCACATCTGGACCTCTTACC[G/T]AATTTGTCATTAGGAGGCAGGTTTGAACCTCTGAA	A. duranensis
Affx-152075821	1	Aradu.A03	130935873	+	GCTTTTGATAGGGTTCAGGCGTTGATATTGTCGCC[A/G]ACGAGGGAGCTGGCGGCGCAGACGGAGAAGGTGAT	A. duranensis
Affx-152031750	1	Aradu.A03	130940303	+	GGAATCAAATCACTGCACACGAGAAGTAGATGATA[A/C]TTTGCACAAAACCAGATGATAATTTCCATTTTTGT	A. duranensis
Affx-152044410	1	Aradu.A03	130978378	+	CTTGCTTGTGGAAGCTGACTCACAGAGTGCGATGA[A/G]GCAGAGATGCGGCGTAACCCTAAATCCCTTCAAAA	A. duranensis
Affx-152046175	1	Aradu.A03	130991357	+	CTGATATGCAAGGCCAACCTGGATTCTGAAGCATG[C/T]ATAGAAAGTGCTCTAATTGACATGTATGCAAAATG	A. duranensis
Affx-152039638	1	Aradu.A03	130991558	+	ATGGAACAGTCAGGGGCAAAGGTCAATGCTGTTAC[A/G]CTATTATGCATCCTTTTTGCTTGTAGCCACGGAGG	A. duranensis
Affx-152031342	1	Aradu.A03	131003503	+	ACAAAGATTCCCGCTGATGGTATTGTTAAGTGGGG[A/C]TCAAGTTATGTAAATGAGAGCATGGTGACTGGTGA	A. duranensis
Affx-152068146	1	Aradu.A03	131033434	+	ATGGATTACAGTAATCCAGCTGCTGCATTATTCAG[A/G]GACCTGGGTGGTTTAGATGACACCATCTCTCGCCT	A. duranensis
Affx-152041073	1	Aradu.A03	131043680	+	TTTCCTCTCAATATTGTGAAACAGGTCACTGACTA[C/T]GAGCTTAAACCTGGAGGAAGGAACATAAAGGTCAC	A. duranensis
Affx-152055956	1	Aradu.A03	131115828	+	TATACATATACTCTTGATAAACTCTTCTGAGAGAG[A/G]CAAATTAAAGCCTCAATTAACTATATAATAATAAG	A. duranensis
Affx-152068667	1	Aradu.A03	131136631	+	TATAATTCGAGAAAAGAGTTGGAGAAGAGAAGGGC[A/G]TACCATCTCTTGCACACAGAACGAGCTCGGAAAAA	A. duranensis
Affx-152047122	1	Aradu.A03	131184312	+	TGATCTAAGTGTGCCCTTGAGGAGATTGAATACTG[A/G]GAAGAGATGTTGGGCAAAGGGAATATAATCAGTGC	A. duranensis
Affx-152045123	1	Aradu.A03	131260373	+	GTGTCTGCCACCAGGTTTCTTATGAACCTGGTGAC[A/C]TCGTCCCTTCGAATTTCGAAGAAGGAGTTGAGACG	A. duranensis
Affx-152062870	1	Aradu.A03	131403397	+	CATAAGTTCACACTCTCTTAGCTCCTTAATTCGTT[G/T]TCCTCATTATGAGTCTAGCATGTCAAAGTCATTTA	A. duranensis
Affx-152051040	1	Aradu.A03	131416821	+	GTCTTCAATGTCTATCATATGGGATTTACTCCTCC[G/T]ATCCTAAAAGGTTTTTGACCACCATATGACAATCC	A. duranensis
Affx-152057418	1	Aradu.A03	131460394	+	ACCATCTAAATGGCATGATGCAGAGAAATGGATAG[C/T]AAGTCCAACATCTAATAGGCCGAAAACTGGACAGA	A. duranensis
Affx-152072483	1	Aradu.A03	131479165	+	AACCCCGCACCAAGGAAGGCTCCAAGACAGAATTA[A/G]AGGAAGGGTGCAGGATGATGAGAGGAGAAATTTCA	A. duranensis
Affx-152027253	1	Aradu.A03	131479751	+	GAGGGGGAATATGATTATGAACAAGTTGATGAGGG[A/G]GAAAATCCAGAGCAAGAATACATGGAGGATGAAGA	A. duranensis
Affx-152046447	1	Aradu.A03	131521140	+	TCATTCCAGACAGTGTACCTTTTACCAGGCTCTAT[A/G]TGTTGATTATTTGTGCAATATCAGCCGTAATGATA	A. duranensis
Affx-152069497	1	Aradu.A03	131522694	+	AACGAAGGTCATCTTGATTACTTTTTCTGGCTTTT[A/G]GCTGGACTTAGTTTCTTAAATTTGTTGGTGTACAT	A. duranensis
Affx-152039745	1	Aradu.A03	131523160	+	CTAACGTCAATTAATTTAAAAGCTGCACTCAACCC[A/G]TGAGTTATGAGAATGGTGGACCTAACAGTTTGCCT	A. duranensis
Affx-152034657	1	Aradu.A03	131524784	+	AAGTGGTGTATTCTTCCTTGGAATCTATTTGATTG[C/T]AGTAGGGATTGGTGGGATCAAGCCATGTATATGTC	A. duranensis
Affx-152056268	1	Aradu.A03	131527922	+	TTAAAAAATAATAATACTAAAACTAGATTTTGGCT[G/T]AATTCCACATAGGATACATCTAGTAATTTGGTGAC	A. duranensis
Affx-152071254	1	Aradu.A03	131614425	+	TGCCGTTTCGCTTCTCTCCTTGCCTCTTCTGCATA[G/T]GCCTTTTCCGCCATTGCCAACTTCAGCTCCTGTCC	A. duranensis
Affx-152076393	1	Aradu.A03	131645377	+	GCAGCACTCACCAATGCAGTTCCTGCAAGTGCTAC[A/G]AGTGCTGATAGAAAGTTGAAGAACAAAGCTTTTGG	A. duranensis
Affx-152061273	1	Aradu.A03	131658612	+	TTCACTGCATCTGCCATAAGCTCAATCACTTGGAC[C/T]GCTAGATTCTTCATTTCCACACAATAAGTATCCAA	A. duranensis
Affx-152031573	1	Aradu.A03	131739517	+	GATATGAAGGAAATGTACCTGAAATGCAAGTTGAG[A/C]TTGATTGTAGGTGCCTCTTCGTCCCCAGTCACCAA	A. duranensis
Affx-152041941	1	Aradu.A03	131858812	+	CACAAAAGTAGATTATGACAACTCAACTTCTTTAA[A/G]GGAAATAGATTATGTACATTTCTCCTCCACATACC	A. duranensis
Affx-152056826	1	Aradu.A03	131938753	+	AGTGAGAATTTGCCACCAGAATCTGAGAAGGAGGA[A/G]ACTCCATCCAAGAATGAAGAAGGGGATAATATTTC	A. duranensis
Affx-152064571	1	Aradu.A03	131953819	+	CTCCACTAGGTCCTCGAAATCGTCCTCGAAATCCT[G/T]GTCATCGACGTCATCGATGGGCTCCATACGAAGGC	A. duranensis
Affx-152045365	1	Aradu.A03	131957928	+	GTGTGTGATAGCTTTTTTACTGCAACCTCTCTCCC[A/G]TCACTCAGCTTCCCCTGCAAGTGATGAAAGTTTGA	A. duranensis
Affx-152073077	1	Aradu.A03	131990973	+	TGCTTGGCGAGAATCTGTCCCAGTAGTCAATACTT[G/T]CTCATTCTGTAGCCAAAAATAGTTCAATCCATTAT	A. duranensis
Affx-152076169	1	Aradu.A03	131993709	+	GAACCCTTGGCAACAGTCTGTTGGCTAGCTAAGTC[A/G]GCAAGAATGCTGTCTAAAGCCCAAAGCACAAAGGA	A. duranensis
Affx-152076041	1	Aradu.A03	132022031	+	TTCTGAAGCATGGTTTCAACGCAAACCAAGAATTC[C/T]ATGGTGAACGTGGGATTCTCACCACTGCTACAAGT	A. duranensis
Affx-152083737	1	Aradu.A03	132143252	+	TGGAAACTTTGTATGTGTCAAGATAGGAGTTCAAG[A/G]ACTGTGCCACTGCATATATGTTAGTAGTTAGAGAG	A. duranensis
Affx-152058232	1	Aradu.A03	132207113	+	ATTTTTCCATGTTGGCTGGTGACACATCCTCTTGG[G/T]TAATGGTAGGTTTAGTGCTTGAATGACTCATGCCA	A. duranensis
Affx-152028773	1	Aradu.A03	132390416	+	CTGGGGTTCGCCCGGAAGGTGTTCGATGAAATGCC[C/T]GTTAGAGATGTTGTGTCTTGGAGCTCTATGATTTC	A. duranensis
Affx-152070421	1	Aradu.A03	132392476	+	AAATACTGATGTCAAAATATTGTTTATTATAGAAG[A/G]GGTGTCAATAACGAGATTGTAAAAATTTCTAGTCC	A. duranensis
Affx-152057505	1	Aradu.A03	132428208	+	GGAGATAGCAAAAGAATAACTCCAGTCAACAAGTT[C/T]CTTAAAACACACAATGATGTTACACACATAGACCA	A. duranensis
Affx-152082371	1	Aradu.A03	132497096	+	CCGGACGATTCGGAATCCTTCATCTCCATCTCAAC[G/T]GAATCCTTGAGAGCATTGATTTCGGATTCAACTTC	A. duranensis
Affx-152047088	1	Aradu.A03	132498702	+	TTTTCAAAGAACAGGGGAGTTTTAATAAAAGGATA[C/T]TGTTGTTTTGCCAGCATGACAAAGGGACAAAAAAT	A. duranensis
Affx-152048821	1	Aradu.A03	132600478	+	ACACAAGAGAATGATGACATGCTCTGTGGCTTTCA[G/T]CAACAAGGATTTTGACCTAAGCTTCTTTGCTTTCA	A. duranensis
Affx-152030328	1	Aradu.A03	132771664	+	AGATCAGAATCCCAAATTCTATCATATGGATCATC[C/T]GGGTACCTGACATTAATACAAAGATTAAATCAAGA	A. duranensis
Affx-152082060	1	Aradu.A03	132794661	+	TCCCCAAACTTCTTCACACTCTTCTCGCACAACTC[A/C]GATAAACCTTCCCTCGTTTCTTCCACCAACTCGTG	A. duranensis
Affx-152036548	1	Aradu.A03	132850871	+	CTCAAGTACTCAACTCAATAGAAATTAACCAAGTT[A/G]TGACTTCACTAGGGTAAAAGATAACATTTTTCCCC	A. duranensis
Affx-152081874	1	Aradu.A03	132888943	+	GTTATTTTGTGTTGCTCTAGTTGATAATCCATGAC[A/G]GTTGTTTATTATTATCTTGATCTGTGTGCGCCATA	A. duranensis
Affx-152054228	1	Aradu.A03	132954910	+	GACGTTGCAAGTTGCCGCTCCAAGGTTGCAAGGAA[C/T]CTCATGCTTGAATGTGTGAACGGAAGAAGGGAACA	A. duranensis
Affx-152029388	1	Aradu.A03	132977576	+	AAGCCAGGCTATTGGTGTACGGTCAGATGACAATT[C/T]GATAACATCTTTTCGAAATTATGGAGATTGTATTT	A. duranensis
Affx-152029942	1	Aradu.A03	133036418	+	GTGTCTGCGAAGGTAAGTATGCCTATCCACAAACA[C/T]AATAATGTTATAGACTCTAGATTTATGTCTTTTTT	A. duranensis
Affx-152030795	1	scaffold_2662	191445	+	GAAAGAACTGAGATGATAATGCCAAAGCAGACACA[C/T]TGAGATGCAGCAGAAATTGCAAGATGGATGACCTG	Tifrunner
Affx-152071539	1	Aradu.A03	133139742	+	AACAAAGGTAAAGACAAATTGAAGTTCAAACAATG[A/C]TTATGGAGAATTTGACTTCTAAAACCTACCCACCA	A. duranensis
Affx-152049292	1	Aradu.A03	133168584	+	TAAGCAGTCACCCTGAAACCGCAAGGGAGATTCTC[G/T]TCGGTTCTTCATTCTCCGATCGACCAATCAAAACT	A. duranensis
Affx-152066660	1	Aradu.A03	133190248	+	GTTCCCACTGCTGCACACTGGTTGGAAAGCTACAA[C/T]CATGTGGTTGAGGACATGACTGCTAAGGGTTATGG	A. duranensis
Affx-152061709	1	Aradu.A03	133268724	+	TGACTAGCTTAAATCCTAATATGTCACTCTGAGAA[A/C]CATTATCATTAATCAAACAATCAGTTATTTATTTT	A. duranensis
Affx-152053581	1	Aradu.A03	133301457	+	TCTTTTGTCAACAGTTTTGAAGCTACAAAGAAAAT[A/C]AGGGAGATGGAACGTTGCGCCAAGAGAGAAGGTTT	A. duranensis
Affx-152055992	1	Aradu.A03	133442437	+	GAAATAGTAGTATTGATATATACAATATTAAACCA[A/G]TAGCAAATATTTTAAATCATTTAGTTGTACAATAA	A. duranensis
Affx-152036727	1	Aradu.A03	133464199	+	CCCGTCTTCCTCTTCGTTCTCGACACCTGCATGAT[C/T]GAAGAGGAGATCGAATTCGTCAAATCCGCTCTTCG	A. duranensis
Affx-152066602	1	Aradu.A03	133468507	+	ACACCGGCATTGTTAGACGTAGCTTCTATTGCTGC[A/G]GACCGGATTCTGTTGCTTGATTCATATTTTAGTGT	A. duranensis
Affx-152075775	1	Aradu.A03	133478404	+	TTCTCCTTCATAGAGGGTTTAGGATTTGCTCTGAA[A/G]TTAAAGTCACCGAACTGAGTTCTGAGCTAAACCCT	A. duranensis
Affx-152050388	1	Aradu.A03	133490299	+	CTAATTCATGTCGAGCTCTCTTTTTGTAGGCTTTT[C/T]TATTGGCCTCTTATAAGGTAGAAGGAGACATGACA	A. duranensis
Affx-152029083	1	Aradu.A03	133498045	+	TTGAAGCTAGTGTTAGAGACTCTAGGTTGATCCAA[G/T]AACGTTGCTTGAGACGAACTCTGACAAGATCTACA	A. duranensis
Affx-152075841	1	Aradu.A03	133768963	+	GTGGTTTCTTTTTTGTGCTGTGCAGGACTGGGCCT[C/T]GCAAAATGCATCGCAAATCGCCACTGAGATGTGCG	A. duranensis
Affx-152033669	1	Aradu.A03	133796773	+	TGGTGCCTTCCTTGAGAAAGATGGTGGAGGGATTA[A/G]AGGTACAATCAAGCTCACGGGATTCGAAAATGGAG	A. duranensis
Affx-152041616	1	Aradu.A03	133806029	+	TTTCCATCCAAGGCGGAACTTTGAAAAGAGTTGAC[C/T]TTAAAAGGCCTGAATTAGTTTCCTCCAAGACCAAC	A. duranensis
Affx-152033099	1	Aradu.A03	133814877	+	TACAATCAGCAAGACCATAATATATTGCTTCACGA[G/T]TTACAACCTGCACTAAAAATCATGATGCATTAATG	A. duranensis
Affx-152076809	1	Aradu.A03	133902589	+	GATGTGCATTTTCTCTACTTGCAATTATCATAAAC[C/T]CAATATATAAAAATCAATCTGAATATTGGGACAGC	A. duranensis
Affx-152061010	1	Aradu.A03	133928533	+	TCAAACTTTGTGTTTCTATACTTTCGGTGCTCCAG[C/T]GCTGATTCCCACAGTTGTACTTTTATATGCAGGTA	A. duranensis
Affx-152050614	1	Aradu.A03	133969275	+	CAAGGGCAGATTAGTAATAAACAATAATCAGAGTC[A/G]TGTCTGGTTTGGGCTCGGCGAGTGAGTGCTCCGCT	A. duranensis
Affx-152066795	1	Aradu.A03	134085040	+	GAATATCATACCTATTAACCTTTCATCTATTAGGC[A/G]CTAGAAAGGAAAGGTGCATGGAATGACTTACCACA	A. duranensis
Affx-152075218	1	Aradu.A03	134086951	+	ATGCAATTTTTGGGCGGCAACTCAGCGATATAGAT[A/G]TAGCAGTAGCAAGGAGCCAGAGAGAGGGACCCGGG	A. duranensis
Affx-152073542	1	Aradu.A03	134161701	+	GTCAAATTCACCATGTCAATGTGGCTCGCTTGGTC[A/G]GATTTTGTTCTGATGGATCTAGAAGAGCTTTGGTA	A. duranensis
Affx-152031933	1	Aradu.A03	134170720	+	GTGATTGGACATATGCAGAAGCAGAGTTGAAAAGG[C/T]GTCTGGGAACAAACTTTCTAATATATGGTACTTCC	A. duranensis
Affx-152056645	1	Aradu.A03	134173122	+	CATTTTATTGAGAAAAGTGATGGCTCATACAAAAT[A/G]ACAATTTGCAACTAAAATGCAGGGTGATAATGGGG	A. duranensis
Affx-152075629	1	Aradu.A03	134279885	+	TTTTACCCGCGGCGAAGGCCATGACTGTCCAGCCT[C/T]CTCAATATGCTTCATCAAGAAAGCAACAATCTGTA	A. duranensis
Affx-152068846	1	Aradu.A03	134335833	+	GGCTTGCTCAAAGACATTAGTCCAAACCAACCACT[C/T]ACCCCGAGTTGACTCGTCTTTTCTTTTTCTTACTT	A. duranensis
[truncated: 45,839 more rows]

## Sheet: Table S4
Table S4. Summary of species-wise SNP distribution in Axiom_Arachis array and their level of polymorphism in 'Reference Set'
Species	Pseudomolecule	SNPs on the array	Polymorphic SNPs	Monomorphic SNPs	Other-SNP	% Polymorphism
A. duranensis	A01	2855	682	1095	1078	23.8879
A. duranensis	A02	1939	363	998	578	18.721
A. duranensis	A03	2399	508	923	968	21.1755
A. duranensis	A04	2345	639	722	984	27.2495
A. duranensis	A05	2278	523	917	838	22.9587
A. duranensis	A06	2150	574	733	843	26.6977
A. duranensis	A07	1449	321	603	525	22.1532
A. duranensis	A08	1370	225	775	370	16.4234
A. duranensis	A09	1331	253	676	402	19.0083
A. duranensis	A10	1438	259	809	370	18.0111
A. duranensis	B1 to B12	90	50	7	33	55.5556
Total		19644	4397	8258	6989
A. ipaensis	B01	1759	469	673	617	26.6629
A. ipaensis	B02	2042	297	1273	472	14.5446
A. ipaensis	B03	1746	402	610	734	23.0241
A. ipaensis	B04	1911	431	710	770	22.5536
A. ipaensis	B05	1756	445	679	632	25.3417
A. ipaensis	B06	2101	645	704	752	30.6997
A. ipaensis	B07	2235	544	876	815	24.34
A. ipaensis	B08	2461	682	821	958	27.7123
A. ipaensis	B09	3305	881	1230	1194	26.6566
A. ipaensis	B10	2560	806	817	937	31.4844
A. ipaensis	B1 to B12	23	2	14	7	8.69565
Total		21899	5604	8407	7888

## Sheet: Table S5
Table S5. Oligonucleotide sequences of Kompetitive Allele-Specific PCR (KASP) set for the identification of 17 Korean peanut genotypes
Name	Flanking sequence	Allele specific primer (X)	Allele specific primer (Y)	Common primer
Cv_1	TACGTCAAAACCAACTAGTTTCTCGTGTGCGTCAC[A/G]GATATAATTGGGTATATTTACATTGTTGCCAGGAG	AACTAGTTTCTCGTGTGCGTCACA	CTAGTTTCTCGTGTGCGTCACG	CTCCTGGCAACAATGTAAATATACCCAAT
Cv_2	GATTGTTTAATTTGCCTGTGCTATGTATCTTTCTA[A/G]ATGTTGGACAATACTTCACATCAGATTCAGCGCAC	TAATTTGCCTGTGCTATGTATCTTTCTAA	TGCCTGTGCTATGTATCTTTCTAG	GCTGAATCTGATGTGAAGTATTGTCCAA
Cv_3	CTCTCTTCTTCTCTTTCTAACTCGTCGGCAGCGAA[C/T]GCTTCCCCTTGTTTCACTAGCGCTGTCATCTTCTT	TCTAACTCGTCGGCAGCGAAC	TCTAACTCGTCGGCAGCGAAT	ACAGCGCTAGTGAAACAAGGGGAA
Cv_4	CGGTAAAATCGGTGTGCATTACCCAGAACCAAAGC[C/T]AGAGATAAGGCAGACGGTGATGTTCCCAGCCGGTT	CATCACCGTCTGCCTTATCTCTG	AACATCACCGTCTGCCTTATCTCTA	TCGGTGTGCATTACCCAGAACCAAA
Cv_5	CTATAAAATTACTAGAGATTAATTGTATATCTATT[A/G]TACTAGTCACAATAACTTGTGTTGATTACCCAGGA	AAAATTACTAGAGATTAATTGTATATCTATTA	AAAATTACTAGAGATTAATTGTATATCTATTG	GGTAATCAACACAAGTTATTGTGACTAGTA

## Sheet: Table S6
Table S5. Genotyping of 17 Korean peanut genotypes based on KASP marker assay
S.No	Genotypes	Cv_1	Cv_2	Cv_3	Cv_4	Cv_5
1	Daekwang	G	A	C	T	A
2	Daepung	A	G	C	T	G
3	Palkwang	G	G	C	C	A
4	Akwang	A	A	C	T	A
5	Baekjung	G	A	C	T	G
6	Pungan	G	G	T	C	G
7	Sangan	G	A	T	C	A
8	Sinpalkwang	G	G	C	C	G
9	Ami	G	A	C	C	G
10	K-Ol	A	A	C	T	G
11	Daan	A	G	T	T	A
12	Heuksaeng	A	A	T	C	A
13	Tamsil	A	G	T	C	A
14	Sewon	G	G	T	T	G
15	Hae-Ol	G	A	T	C	G
16	Milyang79	A	A	T	T	A
17	Milyang75	A	G	C	C	A

## Sheet: Table S7
Table S7. List of 10 maximum and 10 minimum pairs of genotypes with allele-sharing identity-by-state (IBS) values
Korean Set
S.No.	Genotypes A	Genotype B	IBS Value
1	Charmpyeong	Pungan	0.999648
2	GanghwaColl	GeunsanColl	0.999497
3	Namkwang	Sinnamkwang	0.999194
4	ICGV86590	UdoColl	0.999194
5	UdoColl	ICGV87121	0.998992
6	ICGV86590	ICGV87121	0.99864
7	Pungan	Sangpyeong	0.998289
8	Sangpyeong	Yeonpung	0.998228
9	Charmpyeong	Sangpyeong	0.998037
10	UdoColl	Olddangkong	0.998035
11	Starr	SingShanZhiHwaSung	0.432514
12	Toalson	SingShanZhiHwaSung	0.432326
13	Starr	TwungChungMuZhuVun	0.431236
14	Toalson	TwungChungMuZhuVun	0.430847
15	Starr	IChungDoHwaSung	0.430554
16	Toalson	IChungDoHwaSung	0.430265
17	starr	GanghwaColl	0.428104
18	Starr	GeunsanColl	0.427952
19	Toalson	GeunsanColl	0.427722
20	GanghwaColl	Toalson	0.427672
Merge Set
S.No.	Genotypes A	Genotype B	IBS Value
1	PI155107	PI407667	0.999329
2	Charmpyeong	Pungan	0.999096
3	PI288146	PI337399	0.998658
4	Namkwang	Sinnamkwang	0.99853
5	PI323268	PI355268	0.998326
6	PI271019	PI288146	0.998208
7	ICGV86590	ICGV87121	0.998184
8	Charmwon	Jakwang	0.998074
9	PI271019	PI337399	0.997986
10	PI158854	PI196622	0.997879
11	SingShanZhiHwaSung	PI271019	0.483744
12	IChungDoHwaSung	PI271019	0.483629
13	SingShanZhiHwaSung	PI288146	0.483533
14	TwungChungMuZhuVun	PI270786	0.483397
15	SingShanZhiHwaSung	PI337399	0.483318
16	TwungChungMuZhuVun	PI271019	0.483262
17	IChungDoHwaSung	PI337399	0.483201
18	IChungDoHwaSung	PI288146	0.48308
19	TwungChungMuZhuVun	PI288146	0.482942
20	TwungChungMuZhuVun	PI337399	0.482836
